# Supplementary material for: Synthetic molecular switches driven by DNA-modifying enzymes
Source: Nat Commun. 2024 May 6;15:3781. doi: 10.1038/s41467-024-47742-2 (PMC11074287; doi:10.1038/s41467-024-47742-2)
Supplement: Supplementary file 4 — Supplementary Data 1 [file 41467_2024_47742_MOESM4_ESM.xlsx]

## Sheet: Minimalist systems
Strand and sequence lists for strands in simple proof-of-concept system
Strand type	Strand name (helix+position)	Sequence	Used in
Core strand	1P_T4_strand1	ttttATAGTCGAAGACAGGAGACGTTTGTAGTAC	X and Y in 1 pair system
Core strand	1P_T4_strand6	ttttCACACCATGTAGACCAGATCAGCGACCAGG	X and Y in 1 pair system
Core strand	1P_S2	ttttGTACTACAAACGTCTCCGCTTACGCG	X and Y in 1 pair system
Core strand	1P_SE_S5	ttttCCTGGTCGCTGATCTTGCTACTTGAGAGGGATggatcCCAT	X and Y in 1 pair system
Core strand	1P_BE_S5	ttttCCTGGTCGCTGATCTTGCTACTTGAGAGGGATggatcCCATCGTTGCGTGCGGCCTT	X and Y in 1 pair system
Connection strand	1P_X_16 nt_S3	CGTTGCGTGCGGCCTTCGCGTAAGCGGCCTGTCTTCGACTAT	X and Y in 1 pair system
Connection strand	1P_X_16 nt_S4	AAGGCCGCACGCAACGATGGgatccATCCCTCTCAAGTAGCAGGTCTACATGGTGTG	X and Y in 1 pair system
Connection strand	1P_Y_16 nt_S3	AAGGCCGCACGCAACGTTCGCGTAAGCGGCCTGTCTTCGACTAT	X and Y in 1 pair system
Connection strand	1P_Y_16 nt_S4	CGTTGCGTGCGGCCTTaacattAAGGCCGCACGCAACGATGGgatccATCCCTCTCAAGTAGCAGGTCTACATGGTGTG	X and Y in 1 pair system
Core strand	2P_T4_strand1	ttttgAACGGTGTTATGGTGTAGGGCTGGATGttATAGTCGAAGACAGGAGACGTTTGTAGTAC	X and Y in 2 pair system
Core strand	2P_T4_strand6	ttttCACACCATGTAGACCAGATCAGCGACCAttGGTCCGCAAGGTTGACAGGAACTGTGACTA	X and Y in 2 pair system
Core strand	2P_S2	ttttGTACTACAAACGTCTCCGCTTACGCG	X and Y in 2 pair system
Core strand	2P_S7	aaCATCCAGCCCTACGCATTGGCGTC	X and Y in 2 pair system
Core strand	2P_SE_S5	aaTGGTCGCTGATCTTGCTACTTGAGAGGGATggatcCCAT	X and Y in 2 pair system
Core strand	2P_SE_S10	ttttTAGTCACAGTTCCTGTGCCTCGCTTTACAAATggatcATcc	X and Y in 2 pair system
Core strand	2P_BE_S5	aaTGGTCGCTGATCTTGCTACTTGAGAGGGATggatcCCATCGTTGCGTGCGGCCTT	X and Y in 2 pair system
Core strand	2P_BE_S10	ttttTAGTCACAGTTCCTGTGCCTCGCTTTACAAATggatcATcCGGTCCCTGTCGCGtT	X and Y in 2 pair system
Connection strand	2P_X_16 nt_S3	CGTTGCGTGCGGCCTTCGCGTAAGCGGCCTGTCTTCGACTAT	X and Y in 2 pair system
Connection strand	2P_X_16 nt_S4	AAGGCCGCACGCAACGATGGgatccATCCCTCTCAAGTAGCAGGTCTACATGGTGTG	X and Y in 2 pair system
Connection strand	2P_X_16 nt_S8	CGGTCCCTGTCGCGtTGACGCCAATGCACCATAACACCGTTc	X and Y in 2 pair system
Connection strand	2P_X16 nt_S9	AaCGCGACAGGGACCGggATgatccATTTGTAAAGCGAGGCATCAACCTTGCGGACC	X and Y in 2 pair system
Connection strand	2P_Y_16 nt_S3	AAGGCCGCACGCAACGTTCGCGTAAGCGGCCTGTCTTCGACTAT	X and Y in 2 pair system
Connection strand	2P_Y_16 nt_S4	CGTTGCGTGCGGCCTTaacattAAGGCCGCACGCAACGATGGgatccATCCCTCTCAAGTAGCAGGTCTACATGGTGTG	X and Y in 2 pair system
Connection strand	2P_Y_16 nt_S8	AGCGCGACAGGGACCGtTGACGCCAATGCACCATAACACCGTTc	X and Y in 2 pair system
Connection strand	2P_Y_16 nt_S9	CGGTCCCTGTCGCGtTaacattAaCGCGACAGGGACCGggATgatccATTTGTAAAGCGAGGCATCAACCTTGCGGACC	X and Y in 2 pair system
Comparision strand	2P_X_Toehold_S4	actggtAAGGCCGCACGCAACGATGGgatccATCCCTCTCAAGTAGCAGGTCTACATGGTGTG	X and Y in 2 pair system
Comparision strand	2P_S4_X_Invader	CGTTGCGTGCGGCCTTaccagtGATGCA	X and Y in 2 pair system
Comparision strand	2P_S4_X_anti-Invader	TGCATCactggtAAGGCCGCACGCAACG	X and Y in 2 pair system
Comparision strand	2P_X_Toehold _S9	ctagctAaCGCGACAGGGACCGggATgatccATTTGTAAAGCGAGGCATCAACCTTGCGGACC	X and Y in 2 pair system
Comparision strand	2P_S9_X_Invader	CGGTCCCTGTCGCGTTagctagAGCTGA	X and Y in 2 pair system
Comparision strand	2P_S9_X_anti-Invader	TCAGCTctagctAACGCGACAGGGACCG	X and Y in 2 pair system

## Sheet: SST 5×5 Square X switch strands
Strand and sequence lists for SST rectangle_Core tiles
Strand type	Strand name	Sequence	Used in
Tile	Xstrand1	aaGCATCGttGGTCGTGAATTAGACGATAAGG	Core tile
Tile	Xstrand2	aaTATCGCttCCTTATCGTCTAATTCACGACC	Core tile
Tile	Xstrand3	aaCCGACGttTGATCGTAGGACTTGCGTCAGC	Core tile
Tile	Xstrand4	aaCTCATAttGCTGACGCAAGTCCTACGATCA	Core tile
Tile	Xstrand5	aaACATCTttCACCTCCTCGTACCATAGAGGT	Core tile
Tile	Xstrand6	aaGAGCGGttACCTCTATGGTACGAGGAGGTG	Core tile
Tile	Xstrand7	aaTAGGCTttCAAACATGCCGCGCCTTCTCAG	Core tile
Tile	Xstrand8	aaTGCCACttCTGAGAAGGCGCGGCATGTTTG	Core tile
Tile	Xstrand9	aaAGCTCAttACGGAAACACTTAGTATATGAA	Core tile
Tile	Xstrand10	aaTAAACGttCCGCTGCACAAAGTGTTTCCGT	Core tile
Tile	Xstrand11	aaCGATGCttTTCATATACTATTGTGCAGCGG	Core tile
Tile	Xstrand13	aaCGAAATttGCAATCTAGCATTAGTGTGACG	Core tile
Tile	Xstrand14	aaTGAGCTttCTGCCCGCTACTGCTAGATTGC	Core tile
Tile	Xstrand15	aaTATGAGttCGCCATATTTACCTCAGACTAG	Core tile
Tile	Xstrand16	aaCCTCAGttTGCGCGTGGGTTAAATATGGCG	Core tile
Tile	Xstrand18	aaGCAATGttGAACACCGATTCATTCAACCGA	Core tile
Tile	Xstrand19	aaGATAGTttAATATAGACTTAATCGGTGTTC	Core tile
Tile	Xstrand20	aaCGTCGGttTCGGTTGAATGAAGTCTATATT	Core tile
Tile	Xstrand21	aaGAAAGTttTTAAGAAGTGCGGATCTATTCT	Core tile
Tile	Xstrand22	aaGTGACCttGCAAGCGATTGGCACTTCTTAA	Core tile
Tile	Xstrand23	aaCATTGCttAGAATAGATCCCAATCGCTTGC	Core tile
Tile	Xstrand24	aaCCGCTCttAATGGTGTATTGGTGCTGATTA	Core tile
Tile	Xstrand25	aaTTAGGCttAAGCTATTTCAAATACACCATT	Core tile
Tile	Xstrand26	aaACTTTCttTAATCAGCACCTGAAATAGCTT	Core tile
Tile	Xstrand28	aaGCCTGGttTAACCTCGGCCTTGTGAGTAGG	Core tile
Tile	Xstrand29	aaAGATGTttAGTCGGCTAAAGGCCGAGGTTA	Core tile
Tile	Xstrand30	aaTAGGGTttGGGCACGTAGACCATGTCTTAG	Core tile
Tile	Xstrand31	aaATGTAGttCACTAGCCATCTCTACGTGCCC	Core tile
Tile	Xstrand33	aaGTGGCAttGATAGCACGCTTTATTGCGCCA	Core tile
Tile	Xstrand34	aaATCTTGttGTTACTACGCTAGCGTGCTATC	Core tile
Tile	Xstrand35	aaACCCTAttTGGCGCAATAAAGCGTAGTAAC	Core tile
Tile	Xstrand36	aaTCACTCttGTTCGGGACCGTTCTTGGTTTC	Core tile
Tile	Xstrand37	aaCAAACCttTGTTATGTCGACGGTCCCGAAC	Core tile
Tile	Xstrand38	aaAGCCTAttGAAACCAAGAATCGACATAACA	Core tile
Tile	Xstrand39	aaCTTGGCttGCCTCCACGGTAAGCATAATGT	Core tile
Tile	Xstrand40	aaTAAACAttCCCGGCAGTTCACCGTGGAGGC	Core tile
Tile	Xstrand41	aaGAGTGAttACATTATGCTTGAACTGCCGGG	Core tile
Tile	Xstrand42	aaGCGATAttAACTCTGTCACGGATTTATCCG	Core tile
Tile	Xstrand43	aaGTGGGCttGCTCGCCTCACGTGACAGAGTT	Core tile
Tile	Xstrand44	aaGCCAAGttCGGATAAATCCGTGAGGCGAGC	Core tile
Tile	Xstrand45	aaCGTTTAttTATCAAGTGGGAGCGCATCAGG	Core tile
Tile	Xstrand46	aaGGCTACttGAAATGAGCGTCCCACTTGATA	Core tile
Tile	Xstrand47	aaTACGCGttTATGCCAGTTAACGCTCATTTC	Core tile
Tile	Xstrand48	aaGCCCACttCCTGATGCGCTTAACTGGCATA	Core tile
Tile	Xstrand49	aaATTTCGttAATAGGATGCTCTGATATTGAC	Core tile
Tile	Xstrand51	aaCGAGATttCCCTTAAAGTTCTCGATCTGTG	Core tile
Tile	Xstrand52	aaGTAGCCttGTCAATATCAGAACTTTAAGGG	Core tile
Tile	Xstrand53	aaCTGAGGttATACCGGGCTTCCAGCATGGAT	Core tile
Tile	Xstrand54	aaACTATCttTGTTGTTAGTCAAGCCCGGTAT	Core tile
Tile	Xstrand55	aaAGTACAttTAAGCTGAGTTGACTAACAACA	Core tile
Tile	Xstrand57	aaCGCGTAttGTTCCGACCAAATTACCCATTA	Core tile
Tile	Xstrand58	aaGGGAGAttACGCCCAAGGGTTGGTCGGAAC	Core tile
Tile	Xstrand59	aaTATCGCttTACGGGAAGAACCCTTGGGCGT	Core tile
Tile	Xstrand60	aaTGTTTAttTAATGGGTAATTTCTTCCCGTA	Core tile
Tile	Xstrand61	aaATCTCGttCGAAAGAGCTGCTCAGGATCGG	Core tile
Tile	Xstrand63	aaCCTGTAttAGACACTGCGGCCATGATACGG	Core tile
Tile	Xstrand64	aaTCTCCCttCCGATCCTGAGCCGCAGTGTCT	Core tile
Tile	Xstrand65	aaTGTACTttACGCGGAGTAATATTAAACCTT	Core tile
Tile	Xstrand66	aaGGTCACttTCCTGTATAACTTACTCCGCGT	Core tile
Tile	Xstrand67	aaGCAAAGttAACAGCAGGCGGTTATACAGGA	Core tile
Tile	Xstrand69	aaGCGATAttCGCGCTGACTGGGCTGTGGATG	Core tile
Tile	Xstrand70	aaTCTTCTttAAATCGTTGATCAGTCAGCGCG	Core tile
Tile	Xstrand71	aaCAAGATttCAATCAATTCCATCAACGATTT	Core tile
Tile	Xstrand72	aaGGTTTGttCATCCACAGCCGGAATTGATTG	Core tile
Tile	Xstrand73	aaTACAGGttTCAATGCACCGCGGTCATGCGG	Core tile
Tile	Xstrand75	aaCTACATttCCAACGTGGTCCAACCTGGCTT	Core tile
Tile	Xstrand76	aaAGAAGAttCCGCATGACCGGACCACGTTGG	Core tile
Tile	Xstrand77	aaCTTTGCttACGCATTTGCCTCGACCCTCCC	Core tile
Tile	Xstrand78	aaGCCTAAttACAACCAGCGAGGCAAATGCGT	Core tile
Tile	Xstrand79	aaCCAGGCttGTTAATTGCCCTCGCTGGTTGT	Core tile
Tile	Xstrand12	GTCCGTCGCTCGTCACACTAAGTAGCGGGCAG	Working tile
Tile	Xstrand17	AGCGACGGACCTAGTCTGAGGACCCACGCGCA	Working tile
Tile	Xstrand27	CAGCAGACCACCTACTCACAATTTAGCCGACT	Working tile
Tile	Xstrand32	TGGTCTGCTGCTAAGACATGGGATGGCTAGTG	Working tile
Tile	Xstrand50	GACACAGACGCACAGATCGAGAGCATCCTATT	Working tile
Tile	Xstrand56	CGTCTGTGTCATCCATGCTGGAACTCAGCTTA	Working tile
Tile	Xstrand62	CGGCACAGGACCGTATCATGGCAGCTCTTTCG	Working tile
Tile	Xstrand68	TCCTGTGCCGAAGGTTTAATACGCCTGCTGTT	Working tile
Tile	Xstrand74	GTCTGTCCGCAAGCCAGGTTGCGGTGCATTGA	Working tile
Tile	Xstrand80	GCGGACAGACGGGAGGGTCGAGGGCAATTAAC	Working tile
Tile	XntAlwl-15	aaTATGAGttCGCCATATTTACGGGATCATAG	Working tile
Tile	XntAlwl-17	AGCGACGGACCTATGATCCCGACCCACGCGCA	Working tile
Tile	XntAlwl-27	CAGCAGACCACCTAGATCCAATTTAGCCGACT	Working tile
Tile	XntAlwl-28	aaGCCTGGttTAACCTCGGCCTTGGATCTAGG	Working tile
Tile	XntAlwl-50	GACACAGACGCACAGATCCAGAGCATCCTATT	Working tile
Tile	XntAlwl-51	aaCGAGATttCCCTTAAAGTTCTGGATCTGTG	Working tile
Tile	XntAlwl-62	CGGCACAGGACCGTGATCCGGCAGCTCTTTCG	Working tile
Tile	XntAlwl-63	aaCCTGTAttAGACACTGCGGCCGGATCACGG	Working tile
Tile	XntAlwl-77	aaCTTTGCttACGCATTTGCCTCGGATCTCCC	Working tile
Tile	XntAlwl-80	GCGGACAGACGGGAGATCCGAGGGCAATTAAC	Working tile
Tile	XntAlwl-21	aaGAAAGTttTTAAGAAGTGCGCTACTATTCT	Working tile
Tile	XntAlwl-23	aaCATTGCttAGAATAGTAGCCAATCGCTTGC	Working tile
Tile	XntAlwl-61	aaATCTCGttCGAAAGAGCTGCTCAGAGCCGG	Working tile
Tile	XntAlwl-64	aaTCTCCCttCCGGCTCTGAGCCGCAGTGTCT	Working tile
Tile	XntAlwI-blunt strand 15	aaTATGAGttCGCCATATTTACGGGATCATAGGTCCGTCGCT	Working tile
Tile	XntAlwI-blunt strand 28	aaGCCTGGttTAACCTCGGCCTTGGATCTAGGTGGTCTGCTG	Working tile
Tile	XntAlwI-blunt strand 51	aaCGAGATttCCCTTAAAGTTCTGGATCTGTGCGTCTGTGTC	Working tile
Tile	XntAlwI-blunt strand 63	aaCCTGTAttAGACACTGCGGCCGGATCACGGTCCTGTGCCG	Working tile
Tile	XntAlwI-blunt strand 77	aaCTTTGCttACGCATTTGCCTCGGATCTCCCGTCTGTCCGC	Working tile

## Sheet: SST 5×5 Square Y switch strands
Strand and sequence lists for SST rectangle_Core tiles
Strand type	Strand name	Sequence	Used in
Tile	Ystrand 1_3x5	aaGCATCGttGGTCGTGAATTCAGATAGACTC	Core tile
Tile	Ystrand 2_3x5	TTTTTTTTTTGAGTCTATCTGTACGGGTCCAC	Core tile
Tile	Ystrand 3_3x5	aaTATCGCttCCTTATCGTCTAATTCACGACC	Core tile
Tile	Ystrand 4_3x5	TTTTTTTTTTGTGGACCCGTAAGACGATAAGG	Core tile
Tile	Ystrand 13_3x5	aaTAGGCTttCAAACATGCCGATAGCGAACTT	Core tile
Tile	Ystrand 14_3x5	TTTTTTTTTTAAGTTCGCTATTACCGGGCAGA	Core tile
Tile	Ystrand 15_3x5	aaTGCCACttCTGAGAAGGCGCGGCATGTTTG	Core tile
Tile	Ystrand 16_3x5	TTTTTTTTTTTCTGCCCGGTACGCCTTCTCAG	Core tile
Tile	Ystrand 17_3x5	aaAGCTCAttACGGAAACACTCAGGTTATGTG	Core tile
Tile	Ystrand 18_3x5	TTTTTTTTTTTCACATAACCTGAGTATATGAA	Core tile
Tile	Ystrand 19_3x5	aaTAAACGttCCGCTGCACAAAGTGTTTCCGT	Core tile
Tile	Ystrand 20_3x5	aaCGATGCttTTCATATACTATTGTGCAGCGG	Core tile
Tile	Ystrand 22_3x5	TTTTTTTTTTTACCTTTCATCGTAGCGGGCAG	Core tile
Tile	Ystrand 24_3x5	aaTGAGCTttCTGCCCGCTACTGCTAGATTGC	Core tile
Tile	Ystrand 45_3x5	aaTAGGGTttGGGCACGTAGAGTCAGTACGCT	Core tile
Tile	Ystrand 47_3x5	aaATGTAGttCACTAGCCATCTCTACGTGCCC	Core tile
Tile	Ystrand 49_3x5	aaGTGGCAttGATAGCACGCTATAATGGATTG	Core tile
Tile	Ystrand 50_3x5	TTTTTTTTTTCAATCCATTATTTATTGCGCCA	Core tile
Tile	Ystrand 51_3x5	aaATCTTGttGTTACTACGCTAGCGTGCTATC	Core tile
Tile	Ystrand 52_3x5	aaACCCTAttTGGCGCAATAAAGCGTAGTAAC	Core tile
Tile	Ystrand 53_3x5	aaTCACTCttGTTCGGGACCGAGTGTCTGTAC	Core tile
Tile	Ystrand 54_3x5	TTTTTTTTTTGTACAGACACTTTCTTGGTTTC	Core tile
Tile	Ystrand 55_3x5	aaCAAACCttTGTTATGTCGACGGTCCCGAAC	Core tile
Tile	Ystrand 56_3x5	aaAGCCTAttGAAACCAAGAATCGACATAACA	Core tile
Tile	Ystrand 57_3x5	aaCTTGGCttGCCTCCACGGTAGTAACGCGCC	Core tile
Tile	Ystrand 58_3x5	TTTTTTTTTTGGCGCGTTACTAAGCATAATGT	Core tile
Tile	Ystrand 59_3x5	aaTAAACAttCCCGGCAGTTCACCGTGGAGGC	Core tile
Tile	Ystrand 60_3x5	aaGAGTGAttACATTATGCTTGAACTGCCGGG	Core tile
Tile	Ystrand 61_3x5	aaGCGATAttAACTCTGTCACGATATAAACTG	Core tile
Tile	Ystrand 62_3x5	TTTTTTTTTTCAGTTTATATCGGATTTATCCG	Core tile
Tile	Ystrand 63_3x5	aaGTGGGCttGCTCGCCTCACGTGACAGAGTT	Core tile
Tile	Ystrand 64_3x5	aaGCCAAGttCGGATAAATCCGTGAGGCGAGC	Core tile
Tile	Ystrand 65_3x5	aaCGTTTAttTATCAAGTGGGAGCGCATCAGG	Core tile
Tile	Ystrand 66_3x5	aaGGCTACttGAAATGAGCGTCCCACTTGATA	Core tile
Tile	Ystrand 67_3x5	aaTACGCGttTATGCCAGTTAACGCTCATTTC	Core tile
Tile	Ystrand 68_3x5	aaGCCCACttCCTGATGCGCTTAACTGGCATA	Core tile
Tile	Ystrand 69_3x5	aaATTTCGttAATAGGATGCTCTGATATTGAC	Core tile
Tile	Ystrand 72_3x5	aaGTAGCCttGTCAATATCAGAACTTTAAGGG	Core tile
Tile	Ystrand 77_3x5	aaCGCGTAttGTTCCGACCAAATTACCCATTA	Core tile
Tile	Ystrand 78_3x5	aaGGGAGAttACGCCCAAGGGTTGGTCGGAAC	Core tile
Tile	Ystrand 79_3x5	aaTATCGCttTACGGGAAGAACCCTTGGGCGT	Core tile
Tile	Ystrand 80_3x5	aaTGTTTAttTAATGGGTAATTTCTTCCCGTA	Core tile
Tile	Ystrand 81_3x5	aaATCTCGttCGAAAGAGCTGCTCAGGATCGG	Core tile
Tile	Ystrand 84_3x5	aaTCTCCCttCCGATCCTGAGCCGCAGTGTCT	Core tile
Tile	Ystrand 89_3x5	aaGCGATAttCGCGCTGACTGGGCTGTGGATG	Core tile
Tile	Ystrand 90_3x5	aaTCTTCTttAAATCGTTGATCAGTCAGCGCG	Core tile
Tile	Ystrand 91_3x5	aaCAAGATttCAATCAATTCCATCAACGATTT	Core tile
Tile	Ystrand 92_3x5	aaGGTTTGttCATCCACAGCCGGAATTGATTG	Core tile
Tile	Ystrand 93_3x5	aaTACAGGttTCAATGCACCGCGGTCATGCGG	Core tile
Tile	Ystrand 96_3x5	aaAGAAGAttCCGCATGACCGGACCACGTTGG	Core tile
Tile	Ystrand 5_2x5	aaCCGACGttTGATCGTAGGACTTGCCAACCC	Core tile
Tile	Ystrand 6_2x5	TTTTTTTTTTGGGTTGGCAAGGTTCCGGCGGC	Core tile
Tile	Ystrand 7_2x5	aaCTCATAttGCTGACGCAAGTCCTACGATCA	Core tile
Tile	Ystrand 8_2x5	TTTTTTTTTTGCCGCCGGAACCTTGCGTCAGC	Core tile
Tile	Ystrand 9_2x5	aaACATCTttCACCTCCTCGTAGCCACGGTTT	Core tile
Tile	Ystrand 10_2x5	TTTTTTTTTTAAACCGTGGCTCTACTATTTAA	Core tile
Tile	Ystrand 11_2x5	aaGAGCGGttACCTCTATGGTACGAGGAGGTG	Core tile
Tile	Ystrand 12_2x5	TTTTTTTTTTTTAAATAGTAGACCATAGAGGT	Core tile
Tile	Ystrand 25_2x5	aaTATGAGttCGCCATATTTACCATCAATACT	Core tile
Tile	Ystrand 27_2x5	aaCCTCAGttTGCGCGTGGGTTAAATATGGCG	Core tile
Tile	Ystrand 29_2x5	aaGCAATGttGAACACCGATTGCAACAAGAAA	Core tile
Tile	Ystrand 30_2x5	TTTTTTTTTTTTTCTTGTTGCCATTCAACCGA	Core tile
Tile	Ystrand 31_2x5	aaGATAGTttAATATAGACTTAATCGGTGTTC	Core tile
Tile	Ystrand 32_2x5	aaCGTCGGttTCGGTTGAATGAAGTCTATATT	Core tile
Tile	Ystrand 33_2x5	aaGAAAGTttTTAAGAAGTGCATATGAGCCTC	Core tile
Tile	Ystrand 34_2x5	TTTTTTTTTTGAGGCTCATATGGATCTATTCT	Core tile
Tile	Ystrand 35_2x5	aaGTGACCttGCAAGCGATTGGCACTTCTTAA	Core tile
Tile	Ystrand 36_2x5	aaCATTGCttAGAATAGATCCCAATCGCTTGC	Core tile
Tile	Ystrand 37_2x5	aaCCGCTCttAATGGTGTATTAAGGATGCACC	Core tile
Tile	Ystrand 38_2x5	TTTTTTTTTTGGTGCATCCTTGGTGCTGATTA	Core tile
Tile	Ystrand 39_2x5	aaTTAGGCttAAGCTATTTCAAATACACCATT	Core tile
Tile	Ystrand 40_2x5	aaACTTTCttTAATCAGCACCTGAAATAGCTT	Core tile
Tile	Ystrand 42_2x5	TTTTTTTTTTAAGAGATCCCGTTTAGCCGACT	Core tile
Tile	Ystrand 44_2x5	aaAGATGTttAGTCGGCTAAAGGCCGAGGTTA	Core tile
Tile	Ystrand 74_2x5	aaACTATCttTGTTGTTAGTCAAGCCCGGTAT	Core tile
Tile	Ystrand 75_2x5	aaAGTACAttTAAGCTGAGTTGACTAACAACA	Core tile
Tile	Ystrand 86_2x5	aaGGTCACttTCCTGTATAACTTACTCCGCGT	Core tile
Tile	Ystrand 87_2x5	aaGCAAAGttAACAGCAGGCGGTTATACAGGA	Core tile
Tile	Ystrand 98_2x5	aaGCCTAAttACAACCAGCGAGGCAAATGCGT	Core tile
Tile	Ystrand 99_2x5	aaCCAGGCttGTTAATTGCCCTCGCTGGTTGT	Core tile
Tile	Ystrand 28_2x5_-tt	AGCGACGGACttCTAGTCTGAGGACCCACGCGCA	Working tile
Tile	Ystrand 41_2x5_-tt	CAGCAGACCAttCCTACTCACAACGGGATCTCTT	Working tile
Tile	Ystrand 76_2x5_-tt	GACACAGACGttATCCATGCTGGAACTCAGCTTA	Working tile
Tile	Ystrand 88_2x5_-tt	CGGCACAGGAttAAGGTTTAATACGCCTGCTGTT	Working tile
Tile	Ystrand 100_2x5_-tt	GCGGACAGACttGGGAGGGTCGAGGGCAATTAAC	Working tile
Tile	Ystrand 28_2x5_-tt-2(TT)	ttAGCGACGGACttCTAGTCTGAGGACCCACGCGCA	Working tile
Tile	Ystrand 41_2x5_-tt-2(TT)	ttCAGCAGACCAttCCTACTCACAACGGGATCTCTT	Working tile
Tile	Ystrand 76_2x5_-tt-2(TT)	ttGACACAGACGttATCCATGCTGGAACTCAGCTTA	Working tile
Tile	Ystrand 88_2x5_-tt-2(TT)	ttCGGCACAGGAttAAGGTTTAATACGCCTGCTGTT	Working tile
Tile	Ystrand 100_2x5_-tt-2(TT)	ttGCGGACAGACttGGGAGGGTCGAGGGCAATTAAC	Working tile
Tile	Yctrl-strand 21_3x5_hairpin	ATCGGCACCCaacattAGCGACGGACCGTCgatccAAGATGAAAGGTA	Working tile
Tile	Yctrl-strand 48_3x5_hairpin	ATAACAAAGAaacattCAGCAGACCACTAAgatccGGGATGGCTAGTG	Working tile
Tile	Yctrl-strand 70_3x5_hairpin	GCGGACTGAGaacattGACACAGACGCACAgatccAGAGCATCCTATT	Working tile
Tile	Yctrl-strand 82_3x5_hairpin	GTAAGCCAACaacattCGGCACAGGACCGTgatccGGCAGCTCTTTCG	Working tile
Tile	Yctrl-strand 94_3x5_hairpin	GGCGTAGCATaacattGCGGACAGACAAGCgatccTGCGGTGCATTGA	Working tile
Tile	Yctrl-strand 28_2x5_-tt	GGGTGCCGATttCTAGTCTGAGGACCCACGCGCA	Working tile
Tile	Yctrl-strand 41_2x5_-tt	TCTTTGTTATttCCTACTCACAACGGGATCTCTT	Working tile
Tile	Yctrl-strand 76_2x5_-tt	CTCAGTCCGCttATCCATGCTGGAACTCAGCTTA	Working tile
Tile	Yctrl-strand 88_2x5_-tt	GTTGGCTTACttAAGGTTTAATACGCCTGCTGTT	Working tile
Tile	Yctrl-strand 100_2x5_-tt	ATGCTACGCCttGGGAGGGTCGAGGGCAATTAAC	Working tile
Tile	Ystrand 23_3x5 BE normal	aaCGAAATttGCAATCTAGCATTggatcGACGGTCCGTCGCT	Working tile
Tile	Ystrand 46_3x5 BE normal	TTTTTTTTTTAGCGTACTGACCCggatcTTAGTGGTCTGCTG	Working tile
Tile	Ystrand 71_3x5 BE normal	aaCGAGATttCCCTTAAAGTTCTggatcTGTGCGTCTGTGTC	Working tile
Tile	Ystrand 83_3x5 BE normal	aaCCTGTAttAGACACTGCGGCCggatcACGGTCCTGTGCCG	Working tile
Tile	Ystrand 95_3x5 BE normal	aaCTACATttCCAACGTGGTCCAggatcGCTTGTCTGTCCGC	Working tile

## Sheet: SST 8×8 Square Core Strands
Strand and sequence lists for SST rectangle_Core tiles
Strand type	Strand name	Sequence	Used in
Tile	Strand1	aaTGAAAGTGAGttACTACATTCAGCGCCGCCTTTAGAACCT	Core tile
Tile	Strand2	aaATAGATGTATttACGAAACATTGTTTGCGCTGAATGTAGT	Core tile
Tile	Strand3	aaGTTGGGCCGTttCACTATTGACGATCAAACAATGTTTCGT	Core tile
Tile	Strand4	aaAAACCATGCAttAGGTTCTAAAGGCGGATCGTCAATAGTG	Core tile
Tile	Strand5	aaGTTGCTCGGGttTATAATTAGACTCAATACGTTGTCCCAG	Core tile
Tile	Strand6	aaATTACCACCTttCTCCCGGAGTAAACTGAGTCTAATTATA	Core tile
Tile	Strand7	aaTACCTGCGCCttCGTCGTTGAGTATAGTTTACTCCGGGAG	Core tile
Tile	Strand8	aaATACATCTATttCTGGGACAACGTATTATACTCAACGACG	Core tile
Tile	Strand9	aaCGACGAATCGttCTTCCCGGTTTAGTGCATATCCCAAGAG	Core tile
Tile	Strand10	aaGCAATGAAACttGAGTTTCGCCTACTACTAAACCGGGAAG	Core tile
Tile	Strand11	aaTCCGAGAAGTttGCACTGCGTCTACGAGTAGGCGAAACTC	Core tile
Tile	Strand12	aaAGGTGGTAATttCTCTTGGGATATGCCGTAGACGCAGTGC	Core tile
Tile	Strand13	aaGACCAAGAGGttACAGCACCACTAAACAAATTCTATTCCT	Core tile
Tile	Strand14	aaTGACCATCCTttCTAATTTAGTCGCATTTAGTGGTGCTGT	Core tile
Tile	Strand15	aaATAAACCACCttCTCCTCCCTGTGGCTGCGACTAAATTAG	Core tile
Tile	Strand16	aaGTTTCATTGCttAGGAATAGAATTTGGCCACAGGGAGGAG	Core tile
Tile	Strand17	aaCAACCATTCGttAACTTCCGCTGCGCCCACTTGGAGCGAA	Core tile
Tile	Strand18	aaATATTTGAATttATCGGAGCGTGCGTGCGCAGCGGAAGTT	Core tile
Tile	Strand19	aaGGGAGATCCCttCGCCAGGCGTGATTACGCACGCTCCGAT	Core tile
Tile	Strand20	aaAGGATGGTCAttTTCGCTCCAAGTGGAATCACGCCTGGCG	Core tile
Tile	Strand21	aaATAAAGCGGTttTTTCGTCGGATCTACGCATTTCCATATA	Core tile
Tile	Strand22	aaGCAGCCTGCAttGGAGACCTACGGGTTAGATCCGACGAAA	Core tile
Tile	Strand23	aaAGCATTTCACttGATCATCACGCAACACCCGTAGGTCTCC	Core tile
Tile	Strand24	aaATTCAAATATttTATATGGAAATGCGGTTGCGTGATGATC	Core tile
Tile	Strand25	aaTAATGTGGGAttTACTATGTTCTAACATCTACGGGAGTGG	Core tile
Tile	Strand26	aaCATCGGCGAAttTTGTTGCCTATTCAGTTAGAACATAGTA	Core tile
Tile	Strand27	aaTATTTATGTCttATATGGTGAGTCAATGAATAGGCAACAA	Core tile
Tile	Strand28	aaTGCAGGCTGCttCCACTCCCGTAGATTTGACTCACCATAT	Core tile
Tile	Strand29	aaTGGCCAACCAttGGCATTGCTTTGGACGATTTAGAGCGCT	Core tile
Tile	Strand30	aaCGTCCAACGCttGCTACCCGTAATCCTCCAAAGCAATGCC	Core tile
Tile	Strand31	aaAGGTGTGGCCttCCTTGAGTTATTTGGGATTACGGGTAGC	Core tile
Tile	Strand32	aaTTCGCCGATGttAGCGCTCTAAATCGCAAATAACTCAAGG	Core tile
Tile	Strand33	aaACGGCCCAACttGCGCCGGCCTCTACGACGAGTTTCTCCA	Core tile
Tile	Strand34	aaCTAAACATCGttTAGAGTTATCAATTGTAGAGGCCGGCGC	Core tile
Tile	Strand35	aaGGTGGGTAGAttAAGACCCTTCCAGTAATTGATAACTCTA	Core tile
Tile	Strand36	aaTCGTCCTTCAttTGGAGAAACTCGTCACTGGAAGGGTCTT	Core tile
Tile	Strand37	aaGGCGCAGGTAttTAATTCCACGGTCTCAACACCGAGACCT	Core tile
Tile	Strand38	aaTGCGCCCTGAttGTTTACGAAAGGTTAGACCGTGGAATTA	Core tile
Tile	Strand39	aaCAATGCTCAAttACCACAATTTATACAACCTTTCGTAAAC	Core tile
Tile	Strand40	aaCGATGTTTAGttAGGTCTCGGTGTTGGTATAAATTGTGGT	Core tile
Tile	Strand41	aaACTTCTCGGAttTCATATAGTTAGACGCCGAAGGCGCACT	Core tile
Tile	Strand42	aaAGACCTCCGGttGGCGGGATGAACGGGTCTAACTATATGA	Core tile
Tile	Strand43	aaCGGGATTGACttGTAGGATAATCCAACCGTTCATCCCGCC	Core tile
Tile	Strand44	aaTCAGGGCGCAttAGTGCGCCTTCGGCTTGGATTATCCTAC	Core tile
Tile	Strand45	aaGGTGGTTTATttTAACTCCGATAGCAGTATAGGTCACCGA	Core tile
Tile	Strand46	aaCTACTATGCGttGCGTCGCTCACGCTTGCTATCGGAGTTA	Core tile
Tile	Strand47	aaTCTCCTACAGttTCTCTTTAGCAACAAGCGTGAGCGACGC	Core tile
Tile	Strand48	aaCCGGAGGTCTttTCGGTGACCTATACTGTTGCTAAAGAGA	Core tile
Tile	Strand49	aaGGGATCTCCCttCAGACGGTGCATTGAGTAGGACTCATCA	Core tile
Tile	Strand50	aaCATTAGTCGGttCCTCCGATCCTGACCAATGCACCGTCTG	Core tile
Tile	Strand51	aaAATGCACTCAttAAGTCATGATAACAGTCAGGATCGGAGG	Core tile
Tile	Strand52	aaCGCATAGTAGttTGATGAGTCCTACTTGTTATCATGACTT	Core tile
Tile	Strand53	aaGTGAAATGCTttAGGCTGGTAGCTCTGGTAATTATTTAGC	Core tile
Tile	Strand54	aaCTTTATTCCTttGATAACCAAGAAAGAGAGCTACCAGCCT	Core tile
Tile	Strand55	aaCGGGACGCCGttGATCGTCCCAACATCTTTCTTGGTTATC	Core tile
Tile	Strand56	aaCCGACTAATGttGCTAAATAATTACCATGTTGGGACGATC	Core tile
Tile	Strand57	aaGACATAAATAttAACCACGGACATCGGAGAACCATGAGCA	Core tile
Tile	Strand58	aaGGGTGGAGGTttATGCCGACTACGGACGATGTCCGTGGTT	Core tile
Tile	Strand59	aaGTGAATAACGttTGGAGCGCTGCGGTTCCGTAGTCGGCAT	Core tile
Tile	Strand60	aaAGGAATAAAGttTGCTCATGGTTCTCACCGCAGCGCTCCA	Core tile
Tile	Strand61	aaGGCCACACCTttTCATACTCCGTTATAAACGGAGCCCGCA	Core tile
Tile	Strand62	aaATAGCGGCCCttACTGCCACTAATCCATAACGGAGTATGA	Core tile
Tile	Strand63	aaGAGAGCGTCAttCTTGCGGGTTACAGGGATTAGTGGCAGT	Core tile
Tile	Strand64	aaACCTCCACCCttTGCGGGCTCCGTTTCTGTAACCCGCAAG	Core tile
Tile	Strand65	aaTCTACCCACCttGACCTTCCCATTGTGTGTAGGTCAGGTT	Core tile
Tile	Strand66	aaTACAATGATCttTACGTTGCGTTGCGACAATGGGAAGGTC	Core tile
Tile	Strand67	aaATACGATTGCttGTGCAGGCCATGGTCGCAACGCAACGTA	Core tile
Tile	Strand68	aaGACTGGAGGCttAACCTGACCTACACACCATGGCCTGCAC	Core tile
Tile	Strand69	aaTTGAGCATTGttATAGGGAACGATGAAAGCAAGCAGGCAG	Core tile
Tile	Strand70	aaCAAGATATGTttGGCAAAGACGAGGTTCATCGTTCCCTAT	Core tile
Tile	Strand71	aaCTAAACGATGttTTACAAAGTCTCTAACCTCGTCTTTGCC	Core tile
Tile	Strand72	aaGATCATTGTAttCTGCCTGCTTGCTTTAGAGACTTTGTAA	Core tile
Tile	Strand73	aaGTCAATCCCGttGACGTGTGGGCGGTAGCCTCCTTGCATT	Core tile
Tile	Strand74	aaCGTTCACGCAttCCGCCGTATAACTAACCGCCCACACGTC	Core tile
Tile	Strand75	aaGTGTCAAATGttACCTGATCACGACGTAGTTATACGGCGG	Core tile
Tile	Strand76	aaACATATCTTGttAATGCAAGGAGGCTCGTCGTGATCAGGT	Core tile
Tile	Strand77	aaCTGTAGGAGAttATCCGATGACCATGGATGGAAAGAAAGG	Core tile
Tile	Strand78	aaGATATTTGGTttCGAATGTCACACTTCATGGTCATCGGAT	Core tile
Tile	Strand79	aaTGAATTCGTGttTTGATCCAACACGAAAGTGTGACATTCG	Core tile
Tile	Strand80	aaTGCGTGAACGttCCTTTCTTTCCATCTCGTGTTGGATCAA	Core tile
Tile	Strand81	aaTGAGTGCATTttTATATCGTCCTGCTATCTCATACGACCT	Core tile
Tile	Strand82	aaTGGTGTCAGTttGGCTGAGGATTGTTAGCAGGACGATATA	Core tile
Tile	Strand83	aaCCGACTTTATttATAACAGGAGCGACAACAATCCTCAGCC	Core tile
Tile	Strand84	aaACCAAATATCttAGGTCGTATGAGATGTCGCTCCTGTTAT	Core tile
Tile	Strand85	aaCGGCGTCCCGttATTACCGCACGCCAATCTACGTTCCGGA	Core tile
Tile	Strand86	aaCTTGTCCGAAttTTTAGAAACAGGGCTGGCGTGCGGTAAT	Core tile
Tile	Strand87	aaCGACCAGGTTttGATCAACTACGATGGCCCTGTTTCTAAA	Core tile
Tile	Strand88	aaACTGACACCAttTCCGGAACGTAGATCATCGTAGTTGATC	Core tile
Tile	Strand89	aaCGTTATTCACttGCACGGCTCAAAGAATACGGGCTCTCTG	Core tile
Tile	Strand90	aaTGAGGGTAACttCCCGAATACAAGTATCTTTGAGCCGTGC	Core tile
Tile	Strand91	aaGTTCATTGGAttGACACATGCGCAGTTACTTGTATTCGGG	Core tile
Tile	Strand92	aaTTCGGACAAGttCAGAGAGCCCGTATACTGCGCATGTGTC	Core tile
Tile	Strand93	aaTGACGCTCTCttCATAGATCCCTGGCGCCAAACGAACCGT	Core tile
Tile	Strand94	aaCGTATTGCCCttCTTGAACACAACGGGCCAGGGATCTATG	Core tile
Tile	Strand95	aaCGGCCAGCGCttTCTCTCGTTGAAAGCCGTTGTGTTCAAG	Core tile
Tile	Strand96	aaGTTACCCTCAttACGGTTCGTTTGGCCTTTCAACGAGAGA	Core tile
Tile	Strand97	aaGCAATCGTATttTGGCGGACGGGAATATTGGTGGCAGGCC	Core tile
Tile	Strand98	aaGGGTTTGTGTttAAGCACGCTGCACGATTCCCGTCCGCCA	Core tile
Tile	Strand99	aaAATGGTTACAttGCCTCGCCAGTGAACGTGCAGCGTGCTT	Core tile
Tile	Strand100	aaACTCAAACCAttGGCCTGCCACCAATTTCACTGGCGAGGC	Core tile
Tile	Strand101	aaCATCGTTTAGttAGATAGTGCTTTACATCCTGGAACTATA	Core tile
Tile	Strand102	aaACTTGCTTGGttGTTAGGGCGCTTTAGTAAAGCACTATCT	Core tile
Tile	Strand103	aaTAGGGCGTAAttTGAGACGAAAGAACTAAAGCGCCCTAAC	Core tile
Tile	Strand104	aaACACAAACCCttTATAGTTCCAGGATGTTCTTTCGTCTCA	Core tile
Tile	Strand105	aaCATTTGACACttATCCACCACTGCGCTAATACTCAGCAGG	Core tile
Tile	Strand106	aaCTGCACCTGTttATAAATCTTTGCGAGCGCAGTGGTGGAT	Core tile
Tile	Strand107	aaGACGAAGGATttCCTCGCCCGTTACGTCGCAAAGATTTAT	Core tile
Tile	Strand108	aaCCAAGCAAGTttCCTGCTGAGTATTACGTAACGGGCGAGG	Core tile
Tile	Strand109	aaCACGAATTCAttCCCTCTTTACCGCTTCGGATCGGCGTGA	Core tile
Tile	Strand110	aaCGGGACAGTAttCCGAAAGAGGAGGGAGCGGTAAAGAGGG	Core tile
Tile	Strand111	aaTTTATAGATCttGGCAGGGCGATTCTCCCTCCTCTTTCGG	Core tile
Tile	Strand112	aaACAGGTGCAGttTCACGCCGATCCGAAGAATCGCCCTGCC	Core tile
Tile	Strand113	aaATAAAGTCGGttCACGAGTTATGCATTCCCACCTGAACAT	Core tile
Tile	Strand114	aaGAAGATCTACttCTGATATTGTCTATATGCATAACTCGTG	Core tile
Tile	Strand115	aaTTCACACAAGttGTGCGTCATGTCAGATAGACAATATCAG	Core tile
Tile	Strand116	aaTACTGTCCCGttATGTTCAGGTGGGACTGACATGACGCAC	Core tile
Tile	Strand117	aaAACCTGGTCGttCGCTTCAGCGTAGCAAAGGGTTACGGAA	Core tile
Tile	Strand118	aaAAAGCTCACAttGTGAAGAGGTTCTTGCTACGCTGAAGCG	Core tile
Tile	Strand119	aaCCTCCCATTAttTCCACCCGTTTGCGAAGAACCTCTTCAC	Core tile
Tile	Strand120	aaGTAGATCTTCttTTCCGTAACCCTTTCGCAAACGGGTGGA	Core tile
Tile	Strand121	aaTCCAATGAACttGGGCATAAAGCTATACGATCGCAATGGG	Core tile
Tile	Strand122	aaGATAAACATGttCTTTAGACCACGTGATAGCTTTATGCCC	Core tile
Tile	Strand123	aaTACTATCGTGttGACTTGCCTACGAACACGTGGTCTAAAG	Core tile
Tile	Strand124	aaTGTGAGCTTTttCCCATTGCGATCGTTTCGTAGGCAAGTC	Core tile
Tile	Strand125	aaGCGCTGGCCGttGACGTTATCACACGCAGGTCTATAGTAG	Core tile
Tile	Strand126	aaGAAAGCATAAttACTACAAGAGCGCACGTGTGATAACGTC	Core tile
Tile	Strand127	aaAATATACATTttTAATCCTTGGCCGTTGCGCTCTTGTAGT	Core tile
Tile	Strand128	aaCATGTTTATCttCTACTATAGACCTGACGGCCAAGGATTA	Core tile
Tile	Strand129	aaTGTAACCATTttGGCCACGTGCCAACGACCTCATGCTTCG	Core tile
Tile	Strand130	aaCAGCCGCCTCttATTAGGTATCCATCGTTGGCACGTGGCC	Core tile
Tile	Strand131	aaCTCCAATTTGttGATGATATAATAAAGATGGATACCTAAT	Core tile
Tile	Strand132	aaTTGGTGTTGTttCGAAGCATGAGGTCTTTATTATATCATC	Core tile
Tile	Strand133	aaTTACGCCCTAttCAGGAACTCTGCGGCCAGGCCGAATAGA	Core tile
Tile	Strand134	aaTAGAAATCTGttCGCATATGGAGCGTCCGCAGAGTTCCTG	Core tile
Tile	Strand135	aaCCGCCCTACGttGACCAATTATGTCAACGCTCCATATGCG	Core tile
Tile	Strand136	aaGAGGCGGCTGttTCTATTCGGCCTGGTGACATAATTGGTC	Core tile
Tile	Strand137	aaATCCTTCGTCttTGTCTGGATAGTGAGGTGAGGTCATCCA	Core tile
Tile	Strand138	aaGGTTTCTTCCttGTAACTCGCTATTGTCACTATCCAGACA	Core tile
Tile	Strand139	aaCAACTCTTCCttTTAGTCCTTTCATGCAATAGCGAGTTAC	Core tile
Tile	Strand140	aaCAGATTTCTAttTGGATGACCTCACCCATGAAAGGACTAA	Core tile
Tile	Strand141	aaGATCTATAAAttGTATGCAAAGGACGTAAAGTCTGAGCTG	Core tile
Tile	Strand142	aaTGCACGCAGAttTGTCTTCATTCTGACGTCCTTTGCATAC	Core tile
Tile	Strand143	aaTAAACATAATttAGGTGCGATGCGGCTCAGAATGAAGACA	Core tile
Tile	Strand144	aaGGAAGAAACCttCAGCTCAGACTTTAGCCGCATCGCACCT	Core tile
Tile	Strand145	aaCTTGTGTGAAttAGCAAATTTAGCCTGCGGAATGCTCTAC	Core tile
Tile	Strand146	aaACTGCCGCAAttTGATAGCGCCTCCCAGGCTAAATTTGCT	Core tile
Tile	Strand147	aaTGAGGCAAGCttCCTCAGTGCAAAGTGGGAGGCGCTATCA	Core tile
Tile	Strand148	aaTCTGCGTGCAttGTAGAGCATTCCGCACTTTGCACTGAGG	Core tile
Tile	Strand149	aaTAATGGGAGGttCGACGACGTCCAGTTGGTGACCCACGTT	Core tile
Tile	Strand150	aaGGGCAGGATAttCGACCACTACCTGCACTGGACGTCGTCG	Core tile
Tile	Strand151	aaCTGCGAACAGttACATTTAGCTTGTTGCAGGTAGTGGTCG	Core tile
Tile	Strand152	aaTTGCGGCAGTttAACGTGGGTCACCAAACAAGCTAAATGT	Core tile
Tile	Strand153	aaCACGATAGTAttTATGCCAAATACATGATATTATAACACT	Core tile
Tile	Strand154	aaGTTTACTTCTttAGACTTCAATCGTGATGTATTTGGCATA	Core tile
Tile	Strand155	aaTCTATTAGCAttGTGGGCGAGACATACACGATTGAAGTCT	Core tile
Tile	Strand156	aaTATCCTGCCCttAGTGTTATAATATCTATGTCTCGCCCAC	Core tile
Tile	Strand157	aaAATGTATATTttGACGTTTAGAAGGAATTTCTGATGAATT	Core tile
Tile	Strand158	aaAGTGACGACGttAACATGAATACCACTCCTTCTAAACGTC	Core tile
Tile	Strand159	aaTTGCATTTACttGGCGAATCCACTTTGTGGTATTCATGTT	Core tile
Tile	Strand160	aaAGAAGTAAACttAATTCATCAGAAATAAAGTGGATTCGCC	Core tile
Tile	Strand161	aaCAAATTGGAGttTAGGAACGTTGCCACCGTGAGGGCAACG	Core tile
Tile	Strand162	aaCATTGAATAGttGCTATGATGGACGGTGGCAACGTTCCTA	Core tile
Tile	Strand163	aaGCAGGGCCTTttCATGCCGTGCCGTTCCGTCCATCATAGC	Core tile
Tile	Strand164	aaTTTAGTATGTttCGTTGCCCTCACGGAACGGCACGGCATG	Core tile
Tile	Strand165	aaCGTAGGGCGGttGCCCTCCTTCCTAATATGTAATTAGTCC	Core tile
Tile	Strand166	aaGAAACTTGTAttGCTGACTGAGTGATTTAGGAAGGAGGGC	Core tile
Tile	Strand167	aaTCTGCATATTttTAGAACTTCCAAAGATCACTCAGTCAGC	Core tile
Tile	Strand168	aaCTATTCAATGttGGACTAATTACATACTTTGGAAGTTCTA	Core tile
Tile	Strand169	aaGGAAGAGTTGttGAGAAAGGCTGAAATTAGAGATTCGGCT	Core tile
Tile	Strand170	aaTCGTCTTCTTttCTGTAAATGACTCATTTCAGCCTTTCTC	Core tile
Tile	Strand171	aaGACAGTCAAGttTCATGCGGGAAGCTTGAGTCATTTACAG	Core tile
Tile	Strand172	aaTACAAGTTTCttAGCCGAATCTCTAAAGCTTCCCGCATGA	Core tile
Tile	Strand173	aaATTATGTTTAttCAAACACGATAATCAGCACGAACGGAGA	Core tile
Tile	Strand174	aaTGGCATTAGCttATTTGGAGCAAGCCGATTATCGTGTTTG	Core tile
Tile	Strand175	aaACCTATGAGCttCCACAATCGCCAAGGGCTTGCTCCAAAT	Core tile
Tile	Strand176	aaAAGAAGACGAttTCTCCGTTCGTGCTCTTGGCGATTGTGG	Core tile
Tile	Strand177	aaGCTTGCCTCAttTGCGGATATCAACATCCTCTATGCGGTG	Core tile
Tile	Strand178	aaGAATTATAGGttAGATTATCTTTCCTTGTTGATATCCGCA	Core tile
Tile	Strand179	aaATATGCGGGCttGAGACTCCTCATAAAGGAAAGATAATCT	Core tile
Tile	Strand180	aaGCTAATGCCAttCACCGCATAGAGGATTATGAGGAGTCTC	Core tile
Tile	Strand181	aaCTGTTCGCAGttTCATTAGCTCAGTATTGTAGGATGGGCG	Core tile
Tile	Strand182	aaACTGCCTCCGttTTGCTACACTTTACTACTGAGCTAATGA	Core tile
Tile	Strand183	aaCTACTTGGAAttATAGAACGATCCATGTAAAGTGTAGCAA	Core tile
Tile	Strand184	aaCCTATAATTCttCGCCCATCCTACAAATGGATCGTTCTAT	Core tile
Tile	Strand185	aaTGCTAATAGAttCCACTGTGCCCATGATGGTAGCGCCGAC	Core tile
Tile	Strand186	aaTCGCCTCAATttTACGAGATCTATCGCATGGGCACAGTGG	Core tile
Tile	Strand187	aaGCCGGTTCCTttCAATGTGTCTTCTACGATAGATCTCGTA	Core tile
Tile	Strand188	aaCGGAGGCAGTttGTCGGCGCTACCATTAGAAGACACATTG	Core tile
Tile	Strand189	aaGTAAATGCAAttAGATGCGCTACTGGCATAACCTATTACA	Core tile
Tile	Strand190	aaCCGGACCAGTttCATATGCTAAACGCCCAGTAGCGCATCT	Core tile
Tile	Strand191	aaGATGCTGCACttGGCGGGTTCCGGGTGCGTTTAGCATATG	Core tile
Tile	Strand192	aaATTGAGGCGAttTGTAATAGGTTATGACCCGGAACCCGCC	Core tile
Tile	Strand193	aaAAGGCCCTGCttCCGGAAAGCTGAGACACTACGAGACCCT	Core tile
Tile	Strand194	aaTTGTGAATAGttTGGAAAGGCAGTTATCTCAGCTTTCCGG	Core tile
Tile	Strand195	aaTTTAGGCGCTttAAGACGGCGAATAGTAACTGCCTTTCCA	Core tile
Tile	Strand196	aaCATAACCCTGttAGGGTCTCGTAGTGCTATTCGCCGTCTT	Core tile
Tile	Strand197	aaAATATGCAGAttTAGAATCCGCAGTCTGACATATATAATT	Core tile
Tile	Strand198	aaACGTATGCGAttGGAATACGCCGGAGGACTGCGGATTCTA	Core tile
Tile	Strand199	aaGAGTATGTCGttACCGGACAGGAAGCCTCCGGCGTATTCC	Core tile
Tile	Strand200	aaCTATTCACAAttAATTATATATGTCAGCTTCCTGTCCGGT	Core tile
Tile	Strand201	aaCTTGACTGTCttCTGATGTTGTGCATACCAAAGTTTGGAG	Core tile
Tile	Strand202	aaTCCCACCGGCttGCATATCGTTACGCATGCACAACATCAG	Core tile
Tile	Strand203	aaCTGCCGGCGTttCAATGCTTCTCAATGCGTAACGATATGC	Core tile
Tile	Strand204	aaTCGCATACGTttCTCCAAACTTTGGTATTGAGAAGCATTG	Core tile
Tile	Strand205	aaGCTCATAGGTttGCATTCATGCGTTGTATTGACTATGCTT	Core tile
Tile	Strand206	aaGTGTCACAATttTCATTGCGCCACCTCAACGCATGAATGC	Core tile
Tile	Strand207	aaTCAGTGGACAttGCCTTCGTGCGTTGAGGTGGCGCAATGA	Core tile
Tile	Strand208	aaGCCGGTGGGAttAAGCATAGTCAATACAACGCACGAAGGC	Core tile
Tile	Strand209	aaGCCCGCATATttCTGTTAGGTGCCTGGGTTCCTGATGGCA	Core tile
Tile	Strand210	aaGACATGCGGAttGGGTTGGGAGACACCAGGCACCTAACAG	Core tile
Tile	Strand211	aaAAGATTGACTttCTATGCGAATCACTGTGTCTCCCAACCC	Core tile
Tile	Strand212	aaATTGTGACACttTGCCATCAGGAACCAGTGATTCGCATAG	Core tile
Tile	Strand213	aaTTCCAAGTAGttAACCGCACTACTGGTGCCCAAAGGAATG	Core tile
Tile	Strand214	aaACGGCCGGGTttGCAACTGTAGACCGCCAGTAGTGCGGTT	Core tile
Tile	Strand215	aaCTGCTGCTGAttATGGATTTATCCGGCGGTCTACAGTTGC	Core tile
Tile	Strand216	aaTCCGCATGTCttCATTCCTTTGGGCACCGGATAAATCCAT	Core tile
Tile	Strand217	aaAGGAACCGGCttTCATGTGGCACAGGAAAGCGCTACAAGC	Core tile
Tile	Strand218	aaACGACATCCAttGGCTGCAATCAGACCCTGTGCCACATGA	Core tile
Tile	Strand219	aaCGAACATTCAttAGGAATTGAGTGCCGTCTGATTGCAGCC	Core tile
Tile	Strand220	aaACCCGGCCGTttGCTTGTAGCGCTTTGGCACTCAATTCCT	Core tile
Tile	Strand221	aaGTGCAGCATCttTGAGACGCCTAATTAGGACCCAGTCTAC	Core tile
Tile	Strand222	aaATTATAATTGttAGAACGCTTTGCGCAATTAGGCGTCTCA	Core tile
Tile	Strand223	aaTTCTTCTGACttCGACCGATCACGGAGCGCAAAGCGTTCT	Core tile
Tile	Strand224	aaTGGATGTCGTttGTAGACTGGGTCCTTCCGTGATCGGTCG	Core tile
Tile	Strand225	aaAGCGCCTAAAttGCCGCTCACCAAGACTGGATAATGACAC	Core tile
Tile	Strand226	aaATGTGCAGGGttGAGCGTAATGCGGGTCTTGGTGAGCGGC	Core tile
Tile	Strand227	aaTGGGCCGCACttCCGAATAAATTACACCCGCATTACGCTC	Core tile
Tile	Strand228	aaTCACGGGAAAttGTGTCATTATCCAGTGTAATTTATTCGG	Core tile
Tile	Strand229	aaCGACATACTCttGACTATATTCACCCACGAAGCCGTGATA	Core tile
Tile	Strand230	aaGGATTGTGAAttCTGGTAGAATAGATGGGTGAATATAGTC	Core tile
Tile	Strand231	aaGTCCATGTGCttTTTCAGTTTCTACTATCTATTCTACCAG	Core tile
Tile	Strand232	aaCCCTGCACATttTATCACGGCTTCGTAGTAGAAACTGAAA	Core tile
Tile	Strand233	aaACGCCGGCAGttTACGCCTTCTGGCGGGACTAACCCTCCT	Core tile
Tile	Strand234	aaTACCGCAGAAttGGACGGTATTACTACGCCAGAAGGCGTA	Core tile
Tile	Strand235	aaGATTTAGCGAttAGGTGATACCCAATTAGTAATACCGTCC	Core tile
Tile	Strand236	aaTTCACAATCCttAGGAGGGTTAGTCCATTGGGTATCACCT	Core tile
Tile	Strand237	aaTGTCCACTGAttACATGGGTTCATAACCAGTTCATTACTA	Core tile
Tile	Strand238	aaCGACCTACTTttGGTTGATCATCTCATTATGAACCCATGT	Core tile
Tile	Strand239	aaCCGTAATATGttGGTGCACTACAGATTGAGATGATCAACC	Core tile
Tile	Strand240	aaTTCTGCGGTAttTAGTAATGAACTGGATCTGTAGTGCACC	Core tile
Tile	Strand241	aaAGTCAATCTTttTCACCCGATTTATTTCCAGGCGCCCTCC	Core tile
Tile	Strand242	aaTACGAATCAAttGATTGCGGCCGAACAATAAATCGGGTGA	Core tile
Tile	Strand243	aaCGGGCCGAAGttCTGTAATACGAAGGGTTCGGCCGCAATC	Core tile
Tile	Strand244	aaAAGTAGGTCGttGGAGGGCGCCTGGACCTTCGTATTACAG	Core tile
Tile	Strand245	aaTCAGCAGCAGttATTGGGCTCTGGCGCATAGGGTAAACGG	Core tile
Tile	Strand246	aaCACACGCCCTttTTATGCGACATTAGCGCCAGAGCCCAAT	Core tile
Tile	Strand247	aaACGAGGTGTAttTTTATGGGTTGGACCTAATGTCGCATAA	Core tile
Tile	Strand248	aaTTGATTCGTAttCCGTTTACCCTATGGTCCAACCCATAAA	Core tile
Tile	Strand249	aaTGAATGTTCGttTTGACATGTGGGTCTGCCCTACTGTGAA	Core tile
Tile	Strand250	aaACAGGTCCTTttCTTTACCCGCCTGAGACCCACATGTCAA	Core tile
Tile	Strand251	aaCCTAAATACTttATAATTTGGATTCTTCAGGCGGGTAAAG	Core tile
Tile	Strand252	aaAGGGCGTGTGttTTCACAGTAGGGCAAGAATCCAAATTAT	Core tile
Tile	Strand253	aaGTCAGAAGAAttACAGTTTATTTACGTAGCAGTGCTGACC	Core tile
Tile	Strand254	aaAATTACGAACttTTCAAACTCCCGCACGTAAATAAACTGT	Core tile
Tile	Strand255	aaGTGTATTGCTttCACTACCACCAACGTGCGGGAGTTTGAA	Core tile
Tile	Strand256	aaAAGGACCTGTttGGTCAGCACTGCTACGTTGGTGGTAGTG	Core tile

## Sheet: SST 8×8 Square Edge Strands
Strand and sequence lists for SST rectangle_Core tiles
Strand type	Strand name	Sequence	Used in
Poly-T Tile	Strand1T	TTTTTTTTTTTTTTACTACATTCAGCGCCGCCTTTAGAACCT	Edge tile
Poly-T Tile	Strand4T	TTTTTTTTTTTTTTAGGTTCTAAAGGCGGATCGTCAATAGTG	Edge tile
Poly-T Tile	Strand5T	TTTTTTTTTTTTTTTATAATTAGACTCAATACGTTGTCCCAG	Edge tile
Poly-T Tile	Strand9T	TTTTTTTTTTTTTTCTTCCCGGTTTAGTGCATATCCCAAGAG	Edge tile
Poly-T Tile	Strand13T	TTTTTTTTTTTTTTACAGCACCACTAAACAAATTCTATTCCT	Edge tile
Poly-T Tile	Strand17T	TTTTTTTTTTTTTTAACTTCCGCTGCGCCCACTTGGAGCGAA	Edge tile
Poly-T Tile	Strand21T	TTTTTTTTTTTTTTTTTCGTCGGATCTACGCATTTCCATATA	Edge tile
Poly-T Tile	Strand25T	TTTTTTTTTTTTTTTACTATGTTCTAACATCTACGGGAGTGG	Edge tile
Poly-T Tile	Strand29T	TTTTTTTTTTTTTTGGCATTGCTTTGGACGATTTAGAGCGCT	Edge tile
Poly-T Tile	Strand30T	TTTTTTTTTTTTTTGCTACCCGTAATCCTCCAAAGCAATGCC	Edge tile
Poly-T Tile	Strand36T	TTTTTTTTTTTTTTTGGAGAAACTCGTCACTGGAAGGGTCTT	Edge tile
Poly-T Tile	Strand62T	TTTTTTTTTTTTTTACTGCCACTAATCCATAACGGAGTATGA	Edge tile
Poly-T Tile	Strand68T	TTTTTTTTTTTTTTAACCTGACCTACACACCATGGCCTGCAC	Edge tile
Poly-T Tile	Strand94T	TTTTTTTTTTTTTTCTTGAACACAACGGGCCAGGGATCTATG	Edge tile
Poly-T Tile	Strand100T	TTTTTTTTTTTTTTGGCCTGCCACCAATTTCACTGGCGAGGC	Edge tile
Poly-T Tile	Strand126T	TTTTTTTTTTTTTTACTACAAGAGCGCACGTGTGATAACGTC	Edge tile
Poly-T Tile	Strand132T	TTTTTTTTTTTTTTCGAAGCATGAGGTCTTTATTATATCATC	Edge tile
Poly-T Tile	Strand158T	TTTTTTTTTTTTTTAACATGAATACCACTCCTTCTAAACGTC	Edge tile
Poly-T Tile	Strand164T	TTTTTTTTTTTTTTCGTTGCCCTCACGGAACGGCACGGCATG	Edge tile
Poly-T Tile	Strand190T	TTTTTTTTTTTTTTCATATGCTAAACGCCCAGTAGCGCATCT	Edge tile
Poly-T Tile	Strand196T	TTTTTTTTTTTTTTAGGGTCTCGTAGTGCTATTCGCCGTCTT	Edge tile
Poly-T Tile	Strand222T	TTTTTTTTTTTTTTAGAACGCTTTGCGCAATTAGGCGTCTCA	Edge tile
Poly-T Tile	Strand227T	TTTTTTTTTTTTTTCCGAATAAATTACACCCGCATTACGCTC	Edge tile
Poly-T Tile	Strand228T	TTTTTTTTTTTTTTGTGTCATTATCCAGTGTAATTTATTCGG	Edge tile
Poly-T Tile	Strand231T	TTTTTTTTTTTTTTTTTCAGTTTCTACTATCTATTCTACCAG	Edge tile
Poly-T Tile	Strand235T	TTTTTTTTTTTTTTAGGTGATACCCAATTAGTAATACCGTCC	Edge tile
Poly-T Tile	Strand239T	TTTTTTTTTTTTTTGGTGCACTACAGATTGAGATGATCAACC	Edge tile
Poly-T Tile	Strand243T	TTTTTTTTTTTTTTCTGTAATACGAAGGGTTCGGCCGCAATC	Edge tile
Poly-T Tile	Strand247T	TTTTTTTTTTTTTTTTTATGGGTTGGACCTAATGTCGCATAA	Edge tile
Poly-T Tile	Strand251T	TTTTTTTTTTTTTTATAATTTGGATTCTTCAGGCGGGTAAAG	Edge tile
Poly-T Tile	Strand254T	TTTTTTTTTTTTTTTTCAAACTCCCGCACGTAAATAAACTGT	Edge tile
Poly-T Tile	Strand255T	TTTTTTTTTTTTTTCACTACCACCAACGTGCGGGAGTTTGAA	Edge tile
Connective Tile	R_5P_HL(1)_Strand30-1	TTGCTTTCGTGTTTaacattAAACACGAAAGCAAGCTACCCGTAATCCTCCAAAGCAATGCC	Right edge tile
Connective Tile	R_5P_HL(1)_Strand62-2	GTCCTCGGTGTCCCaacattGGGACACCGAGGACACTGCCACTAATCCATAACGGAGTATGA	Right edge tile
Connective Tile	R_5P_HL(1)_Strand94-3	GCGCGTTTCTCTTTaacattAAAGAGAAACGCGCCTTGAACACAACGGGCCAGGGATCTATG	Right edge tile
Connective Tile	R_5P_HL(1)_Strand126-4	TGTGGCCTCCTTTGaacattCAAAGGAGGCCACAACTACAAGAGCGCACGTGTGATAACGTC	Right edge tile
Connective Tile	R_5P_HL(1)_Strand158-5	TCTTCTGTGCGGTTaacattAACCGCACAGAAGAAACATGAATACCACTCCTTCTAAACGTC	Right edge tile
Connective Tile	L_5P_SE(1)_Strand4-1	AAACACGAAAGCAAttAGGTTCTAAAGGCGGATCGTCAATAGTG	Left edge tile
Connective Tile	L_5P_SE(1)_Strand36-2	GGGACACCGAGGACttTGGAGAAACTCGTCACTGGAAGGGTCTT	Left edge tile
Connective Tile	L_5P_SE(1)_Strand68-3	AAAGAGAAACGCGCttAACCTGACCTACACACCATGGCCTGCAC	Left edge tile
Connective Tile	L_5P_SE(1)_Strand100-4	CAAAGGAGGCCACAttGGCCTGCCACCAATTTCACTGGCGAGGC	Left edge tile
Connective Tile	L_5P_SE(1)_Strand132-5	AACCGCACAGAAGAttCGAAGCATGAGGTCTTTATTATATCATC	Left edge tile
Connective Tile	R_8P_HL(2)_Strand30-1	GCCTGCCGTGGGCGaacattCGCCCACGGCAGGCGCTACCCGTAATCCTCCAAAGCAATGCC	Right edge tile
Connective Tile	R_8P_HL(2)_Strand62-2	CGCGTGGGCGTCCGaacattCGGACGCCCACGCGACTGCCACTAATCCATAACGGAGTATGA	Right edge tile
Connective Tile	R_8P_HL(2)_Strand94-3	CGCGCTTGGCTGCGaacattCGCAGCCAAGCGCGCTTGAACACAACGGGCCAGGGATCTATG	Right edge tile
Connective Tile	R_8P_HL(2)_Strand126-4	CGTGGCGGTCGCCGaacattCGGCGACCGCCACGACTACAAGAGCGCACGTGTGATAACGTC	Right edge tile
Connective Tile	R_8P_HL(2)_Strand158-5	CGCTGTGCTCGGCGaacattCGCCGAGCACAGCGAACATGAATACCACTCCTTCTAAACGTC	Right edge tile
Connective Tile	R_8P_HL(2)_Strand190-6	GCGTGCGCTGCGCGaacattCGCGCAGCGCACGCCATATGCTAAACGCCCAGTAGCGCATCT	Right edge tile
Connective Tile	R_8P_HL(2)_Strand222-7	CGCCGTCCCGGTGCaacattGCACCGGGACGGCGAGAACGCTTTGCGCAATTAGGCGTCTCA	Right edge tile
Connective Tile	R_8P_HL(2)_Strand254-8	CGCTGCTGCGCTCGaacattCGAGCGCAGCAGCGTTCAAACTCCCGCACGTAAATAAACTGT	Right edge tile
Connective Tile	L_8P_SE(2)_Strand4-1	CGCCCACGGCAGGCttAGGTTCTAAAGGCGGATCGTCAATAGTG	Left edge tile
Connective Tile	L_8P_SE(2)_Strand36-2	CGGACGCCCACGCGttTGGAGAAACTCGTCACTGGAAGGGTCTT	Left edge tile
Connective Tile	L_8P_SE(2)_Strand68-3	CGCAGCCAAGCGCGttAACCTGACCTACACACCATGGCCTGCAC	Left edge tile
Connective Tile	L_8P_SE(2)_Strand100-4	CGGCGACCGCCACGttGGCCTGCCACCAATTTCACTGGCGAGGC	Left edge tile
Connective Tile	L_8P_SE(2)_Strand132-5	CGCCGAGCACAGCGttCGAAGCATGAGGTCTTTATTATATCATC	Left edge tile
Connective Tile	L_8P_SE(2)_Strand164-6	CGCGCAGCGCACGCttCGTTGCCCTCACGGAACGGCACGGCATG	Left edge tile
Connective Tile	L_8P_SE(2)_Strand196-7	GCACCGGGACGGCGttAGGGTCTCGTAGTGCTATTCGCCGTCTT	Left edge tile
Connective Tile	L_8P_SE(2)_Strand228-8	CGAGCGCAGCAGCGttGTGTCATTATCCAGTGTAATTTATTCGG	Left edge tile
Connective Tile	L_8P_HL(2)_180°_Strand228-8	GCCTGCCGTGGGCGaacattCGCCCACGGCAGGCGTGTCATTATCCAGTGTAATTTATTCGG	Left edge tile
Connective Tile	L_8P_HL(2)_180°_Strand196-7	CGCGTGGGCGTCCGaacattCGGACGCCCACGCGAGGGTCTCGTAGTGCTATTCGCCGTCTT	Left edge tile
Connective Tile	L_8P_HL(2)_180°_Strand164-6	CGCGCTTGGCTGCGaacattCGCAGCCAAGCGCGCGTTGCCCTCACGGAACGGCACGGCATG	Left edge tile
Connective Tile	L_8P_HL(2)_180°_Strand132-5	CGTGGCGGTCGCCGaacattCGGCGACCGCCACGCGAAGCATGAGGTCTTTATTATATCATC	Left edge tile
Connective Tile	L_8P_HL(2)_180°_Strand100-4	CGCTGTGCTCGGCGaacattCGCCGAGCACAGCGGGCCTGCCACCAATTTCACTGGCGAGGC	Left edge tile
Connective Tile	L_8P_HL(2)_180°_Strand68-3	GCGTGCGCTGCGCGaacattCGCGCAGCGCACGCAACCTGACCTACACACCATGGCCTGCAC	Left edge tile
Connective Tile	L_8P_HL(2)_180°_Strand36-2	CGCCGTCCCGGTGCaacattGCACCGGGACGGCGTGGAGAAACTCGTCACTGGAAGGGTCTT	Left edge tile
Connective Tile	L_8P_HL(2)_180°_Strand4-1	CGCTGCTGCGCTCGaacattCGAGCGCAGCAGCGAGGTTCTAAAGGCGGATCGTCAATAGTG	Left edge tile
Connective Tile	T_5P_SE(1)_Strand29-8	AAACACGAAAGCAAttGGCATTGCTTTGGACGATTTAGAGCGCT	Top edge tile
Connective Tile	T_5P_SE(1)_Strand25-7	GGGACACCGAGGACttTACTATGTTCTAACATCTACGGGAGTGG	Top edge tile
Connective Tile	T_5P_SE(1)_Strand21-6	AAAGAGAAACGCGCttTTTCGTCGGATCTACGCATTTCCATATA	Top edge tile
Connective Tile	T_5P_SE(1)_Strand17-5	CAAAGGAGGCCACAttAACTTCCGCTGCGCCCACTTGGAGCGAA	Top edge tile
Connective Tile	T_5P_SE(1)_Strand13-4	AACCGCACAGAAGAttACAGCACCACTAAACAAATTCTATTCCT	Top edge tile
Connective Tile	T_8P_SE(2)_Strand255-8	CGCCCACGGCAGGCttCACTACCACCAACGTGCGGGAGTTTGAA	Top edge tile
Connective Tile	T_8P_SE(2)_Strand251-7	CGGACGCCCACGCGttATAATTTGGATTCTTCAGGCGGGTAAAG	Top edge tile
Connective Tile	T_8P_SE(2)_Strand247-6	CGCAGCCAAGCGCGttTTTATGGGTTGGACCTAATGTCGCATAA	Top edge tile
Connective Tile	T_8P_SE(2)_Strand243-5	CGGCGACCGCCACGttCTGTAATACGAAGGGTTCGGCCGCAATC	Top edge tile
Connective Tile	T_8P_SE(2)_Strand239-4	CGCCGAGCACAGCGttGGTGCACTACAGATTGAGATGATCAACC	Top edge tile
Connective Tile	T_8P_SE(2)_Strand235-3	CGCGCAGCGCACGCttAGGTGATACCCAATTAGTAATACCGTCC	Top edge tile
Connective Tile	T_8P_SE(2)_Strand231-2	GCACCGGGACGGCGttTTTCAGTTTCTACTATCTATTCTACCAG	Top edge tile
Connective Tile	T_8P_SE(2)_Strand227-1	CGAGCGCAGCAGCGttCCGAATAAATTACACCCGCATTACGCTC	Top edge tile
Connective Tile	B_8P_HL(2)_Strand255-8	GCCTGCCGTGGGCGaacattCGCCCACGGCAGGCCACTACCACCAACGTGCGGGAGTTTGAA	Bottom edge tile
Connective Tile	B_8P_HL(2)_Strand251-7	CGCGTGGGCGTCCGaacattCGGACGCCCACGCGATAATTTGGATTCTTCAGGCGGGTAAAG	Bottom edge tile
Connective Tile	B_8P_HL(2)_Strand247-6	CGCGCTTGGCTGCGaacattCGCAGCCAAGCGCGTTTATGGGTTGGACCTAATGTCGCATAA	Bottom edge tile
Connective Tile	B_8P_HL(2)_Strand243-5	CGTGGCGGTCGCCGaacattCGGCGACCGCCACGCTGTAATACGAAGGGTTCGGCCGCAATC	Bottom edge tile
Connective Tile	B_8P_HL(2)_Strand239-4	CGCTGTGCTCGGCGaacattCGCCGAGCACAGCGGGTGCACTACAGATTGAGATGATCAACC	Bottom edge tile
Connective Tile	B_8P_HL(2)_Strand235-3	GCGTGCGCTGCGCGaacattCGCGCAGCGCACGCAGGTGATACCCAATTAGTAATACCGTCC	Bottom edge tile
Connective Tile	B_8P_HL(2)_Strand231-2	CGCCGTCCCGGTGCaacattGCACCGGGACGGCGTTTCAGTTTCTACTATCTATTCTACCAG	Bottom edge tile
Connective Tile	B_8P_HL(2)_Strand227-1	CGCTGCTGCGCTCGaacattCGAGCGCAGCAGCGCCGAATAAATTACACCCGCATTACGCTC	Bottom edge tile

## Sheet: SST 8×8 Square Cut Strands
Strand and sequence lists for SST rectangle_Core tiles
Strand type	Strand name	Sequence	Used in
Cut Tile	C-Strand10	CGAGCCGCACGCCGGAGTTTCGCCTACTACTAAACCGGGAAG	C-shaped lattice
Cut Tile	C-Strand16	CGGCGTGCGGCTCGAGGAATAGAATTTGGCCACAGGGAGGAG	C-shaped lattice
Cut Tile	C-Strand18	CGCGACAGGGACCGATCGGAGCGTGCGTGCGCAGCGGAAGTT	C-shaped lattice
Cut Tile	C-Strand24	CGGTCCCTGTCGCGTATATGGAAATGCGGTTGCGTGATGATC	C-shaped lattice
Cut Tile	C-Strand42	CGCAAGCCAGGACGGGCGGGATGAACGGGTCTAACTATATGA	C-shaped lattice
Cut Tile	C-Strand48	CGTCCTGGCTTGCGTCGGTGACCTATACTGTTGCTAAAGAGA	C-shaped lattice
Cut Tile	C-Strand50	CGCCCAGCACGCGCCCTCCGATCCTGACCAATGCACCGTCTG	C-shaped lattice
Cut Tile	C-Strand56	GCGCGTGCTGGGCGGCTAAATAATTACCATGTTGGGACGATC	C-shaped lattice
Cut Tile	C-Strand74	GCGGCACCGACGCGCCGCCGTATAACTAACCGCCCACACGTC	C-shaped lattice
Cut Tile	C-Strand80	CGCGTCGGTGCCGCCCTTTCTTTCCATCTCGTGTTGGATCAA	C-shaped lattice
Cut Tile	C-Strand82	CGCACAGGCCAACGGGCTGAGGATTGTTAGCAGGACGATATA	C-shaped lattice
Cut Tile	C-Strand88	CGTTGGCCTGTGCGTCCGGAACGTAGATCATCGTAGTTGATC	C-shaped lattice
Cut Tile	C-Strand106	CGCCAGCGACCCGCATAAATCTTTGCGAGCGCAGTGGTGGAT	C-shaped lattice
Cut Tile	C-Strand112	GCGGGTCGCTGGCGTCACGCCGATCCGAAGAATCGCCCTGCC	C-shaped lattice
Cut Tile	C-Strand114	CGCGACCCGACCGCCTGATATTGTCTATATGCATAACTCGTG	C-shaped lattice
Cut Tile	C-Strand120	GCGGTCGGGTCGCGTTCCGTAACCCTTTCGCAAACGGGTGGA	C-shaped lattice
Cut Tile	C-Strand111	CGCGACCGGCACGCGGCAGGGCGATTCTCCCTCCTCTTTCGG	C-shaped lattice
Cut Tile	C-Strand141	GCGTGCCGGTCGCGGTATGCAAAGGACGTAAAGTCTGAGCTG	C-shaped lattice
Cut Tile	C-Strand115	CGCACGAAAGCCCGGTGCGTCATGTCAGATAGACAATATCAG	C-shaped lattice
Cut Tile	C-Strand145	CGGGCTTTCGTGCGAGCAAATTTAGCCTGCGGAATGCTCTAC	C-shaped lattice
Cut Tile	T-Strand131	CGAGCCGCACGCCGGATGATATAATAAAGATGGATACCTAAT	T-shaped lattice
Cut Tile	T-Strand161	CGGCGTGCGGCTCGTAGGAACGTTGCCACCGTGAGGGCAACG	T-shaped lattice
Cut Tile	T-Strand135	CGCGACAGGGACCGGACCAATTATGTCAACGCTCCATATGCG	T-shaped lattice
Cut Tile	T-Strand165	CGGTCCCTGTCGCGGCCCTCCTTCCTAATATGTAATTAGTCC	T-shaped lattice
Cut Tile	T-Strand166	CGCAAGCCAGGACGGCTGACTGAGTGATTTAGGAAGGAGGGC	T-shaped lattice
Cut Tile	T-Strand172	CGTCCTGGCTTGCGAGCCGAATCTCTAAAGCTTCCCGCATGA	T-shaped lattice
Cut Tile	T-Strand198	CGCCCAGCACGCGCGGAATACGCCGGAGGACTGCGGATTCTA	T-shaped lattice
Cut Tile	T-Strand204	GCGCGTGCTGGGCGCTCCAAACTTTGGTATTGAGAAGCATTG	T-shaped lattice
Cut Tile	T-Strand230	GCGGCACCGACGCGCTGGTAGAATAGATGGGTGAATATAGTC	T-shaped lattice
Cut Tile	T-Strand236	CGCGTCGGTGCCGCAGGAGGGTTAGTCCATTGGGTATCACCT	T-shaped lattice
Cut Tile	T-Strand155	CGCACAGGCCAACGGTGGGCGAGACATACACGATTGAAGTCT	T-shaped lattice
Cut Tile	T-Strand185	CGTTGGCCTGTGCGCCACTGTGCCCATGATGGTAGCGCCGAC	T-shaped lattice
Cut Tile	T-Strand159	CGCCAGCGACCCGCGGCGAATCCACTTTGTGGTATTCATGTT	T-shaped lattice
Cut Tile	T-Strand189	GCGGGTCGCTGGCGAGATGCGCTACTGGCATAACCTATTACA	T-shaped lattice
Cut Tile	T-Strand182	CGCGACCCGACCGCTTGCTACACTTTACTACTGAGCTAATGA	T-shaped lattice
Cut Tile	T-Strand188	GCGGTCGGGTCGCGGTCGGCGCTACCATTAGAAGACACATTG	T-shaped lattice
Cut Tile	T-Strand214	CGCGACCGGCACGCGCAACTGTAGACCGCCAGTAGTGCGGTT	T-shaped lattice
Cut Tile	T-Strand220	GCGTGCCGGTCGCGGCTTGTAGCGCTTTGGCACTCAATTCCT	T-shaped lattice
Cut Tile	T-Strand246	CGCACGAAAGCCCGTTATGCGACATTAGCGCCAGAGCCCAAT	T-shaped lattice
Cut Tile	T-Strand252	CGGGCTTTCGTGCGTTCACAGTAGGGCAAGAATCCAAATTAT	T-shaped lattice
Cut Tile	H-Strand10	CGAGCCGCACGCCGGAGTTTCGCCTACTACTAAACCGGGAAG	H-shaped lattice
Cut Tile	H-Strand16	CGGCGTGCGGCTCGAGGAATAGAATTTGGCCACAGGGAGGAG	H-shaped lattice
Cut Tile	H-Strand18	CGCGACAGGGACCGATCGGAGCGTGCGTGCGCAGCGGAAGTT	H-shaped lattice
Cut Tile	H-Strand24	CGGTCCCTGTCGCGTATATGGAAATGCGGTTGCGTGATGATC	H-shaped lattice
Cut Tile	H-Strand42	CGCAAGCCAGGACGGGCGGGATGAACGGGTCTAACTATATGA	H-shaped lattice
Cut Tile	H-Strand48	CGTCCTGGCTTGCGTCGGTGACCTATACTGTTGCTAAAGAGA	H-shaped lattice
Cut Tile	H-Strand50	CGCCCAGCACGCGCCCTCCGATCCTGACCAATGCACCGTCTG	H-shaped lattice
Cut Tile	H-Strand56	GCGCGTGCTGGGCGGCTAAATAATTACCATGTTGGGACGATC	H-shaped lattice
Cut Tile	H-Strand47	GCGGCACCGACGCGTCTCTTTAGCAACAAGCGTGAGCGACGC	H-shaped lattice
Cut Tile	H-Strand77	CGCGTCGGTGCCGCATCCGATGACCATGGATGGAAAGAAAGG	H-shaped lattice
Cut Tile	H-Strand51	CGCACAGGCCAACGAAGTCATGATAACAGTCAGGATCGGAGG	H-shaped lattice
Cut Tile	H-Strand81	CGTTGGCCTGTGCGTATATCGTCCTGCTATCTCATACGACCT	H-shaped lattice
Cut Tile	H-Strand175	CGCCAGCGACCCGCCCACAATCGCCAAGGGCTTGCTCCAAAT	H-shaped lattice
Cut Tile	H-Strand205	GCGGGTCGCTGGCGGCATTCATGCGTTGTATTGACTATGCTT	H-shaped lattice
Cut Tile	H-Strand179	CGCGACCCGACCGCGAGACTCCTCATAAAGGAAAGATAATCT	H-shaped lattice
Cut Tile	H-Strand209	GCGGTCGGGTCGCGCTGTTAGGTGCCTGGGTTCCTGATGGCA	H-shaped lattice
Cut Tile	H-Strand202	CGCGACCGGCACGCGCATATCGTTACGCATGCACAACATCAG	H-shaped lattice
Cut Tile	H-Strand208	GCGTGCCGGTCGCGAAGCATAGTCAATACAACGCACGAAGGC	H-shaped lattice
Cut Tile	H-Strand210	CGCACGAAAGCCCGGGGTTGGGAGACACCAGGCACCTAACAG	H-shaped lattice
Cut Tile	H-Strand216	CGGGCTTTCGTGCGCATTCCTTTGGGCACCGGATAAATCCAT	H-shaped lattice
Cut Tile	H-Strand234	CGCAACCGACACCGGGACGGTATTACTACGCCAGAAGGCGTA	H-shaped lattice
Cut Tile	H-Strand240	CGGTGTCGGTTGCGTAGTAATGAACTGGATCTGTAGTGCACC	H-shaped lattice
Cut Tile	H-Strand242	GCGCACGCGACGCGGATTGCGGCCGAACAATAAATCGGGTGA	H-shaped lattice
Cut Tile	H-Strand248	CGCGTCGCGTGCGCCCGTTTACCCTATGGTCCAACCCATAAA	H-shaped lattice
Cut Tile	I-Strand131	CGAGCCGCACGCCGGATGATATAATAAAGATGGATACCTAAT	I-shaped lattice
Cut Tile	I-Strand161	CGGCGTGCGGCTCGTAGGAACGTTGCCACCGTGAGGGCAACG	I-shaped lattice
Cut Tile	I-Strand135	CGCGACAGGGACCGGACCAATTATGTCAACGCTCCATATGCG	I-shaped lattice
Cut Tile	I-Strand165	CGGTCCCTGTCGCGGCCCTCCTTCCTAATATGTAATTAGTCC	I-shaped lattice
Cut Tile	I-Strand139	CGCAGCCAAGCGCGTTAGTCCTTTCATGCAATAGCGAGTTAC	I-shaped lattice
Cut Tile	I-Strand169	CGCGCTTGGCTGCGGAGAAAGGCTGAAATTAGAGATTCGGCT	I-shaped lattice
Cut Tile	I-Strand151	GCGGCACCGACGCGACATTTAGCTTGTTGCAGGTAGTGGTCG	I-shaped lattice
Cut Tile	I-Strand181	CGCGTCGGTGCCGCTCATTAGCTCAGTATTGTAGGATGGGCG	I-shaped lattice
Cut Tile	I-Strand155	CGCACAGGCCAACGGTGGGCGAGACATACACGATTGAAGTCT	I-shaped lattice
Cut Tile	I-Strand185	CGTTGGCCTGTGCGCCACTGTGCCCATGATGGTAGCGCCGAC	I-shaped lattice
Cut Tile	I-Strand159	CGCCAGCGACCCGCGGCGAATCCACTTTGTGGTATTCATGTT	I-shaped lattice
Cut Tile	I-Strand189	GCGGGTCGCTGGCGAGATGCGCTACTGGCATAACCTATTACA	I-shaped lattice
Cut Tile	I-Strand143	CGCAAGCCAGGACGAGGTGCGATGCGGCTCAGAATGAAGACA	I-shaped lattice
Cut Tile	I-Strand173	CGTCCTGGCTTGCGCAAACACGATAATCAGCACGAACGGAGA	I-shaped lattice
Cut Tile	I-Strand147	CGCCCAGCACGCGCCCTCAGTGCAAAGTGGGAGGCGCTATCA	I-shaped lattice
Cut Tile	I-Strand177	GCGCGTGCTGGGCGTGCGGATATCAACATCCTCTATGCGGTG	I-shaped lattice
Cut Tile	O-Strand79	CGCACAGGCCAACGTTGATCCAACACGAAAGTGTGACATTCG	O-shaped lattice
Cut Tile	O-Strand109	CGTTGGCCTGTGCGCCCTCTTTACCGCTTCGGATCGGCGTGA	O-shaped lattice
Cut Tile	O-Strand83	CGCGACCGGCACGCATAACAGGAGCGACAACAATCCTCAGCC	O-shaped lattice
Cut Tile	O-Strand113	GCGTGCCGGTCGCGCACGAGTTATGCATTCCCACCTGAACAT	O-shaped lattice
Cut Tile	O-Strand106	CGCCAGCGACCCGCATAAATCTTTGCGAGCGCAGTGGTGGAT	O-shaped lattice
Cut Tile	O-Strand112	GCGGGTCGCTGGCGTCACGCCGATCCGAAGAATCGCCCTGCC	O-shaped lattice
Cut Tile	O-Strand114	CGCGACCCGACCGCCTGATATTGTCTATATGCATAACTCGTG	O-shaped lattice
Cut Tile	O-Strand120	GCGGTCGGGTCGCGTTCCGTAACCCTTTCGCAAACGGGTGGA	O-shaped lattice
Cut Tile	O-Strand138	CGCACGAAAGCCCGGTAACTCGCTATTGTCACTATCCAGACA	O-shaped lattice
Cut Tile	O-Strand144	CGGGCTTTCGTGCGCAGCTCAGACTTTAGCCGCATCGCACCT	O-shaped lattice
Cut Tile	O-Strand146	GCGGCACCGACGCGTGATAGCGCCTCCCAGGCTAAATTTGCT	O-shaped lattice
Cut Tile	O-Strand152	CGCGTCGGTGCCGCAACGTGGGTCACCAAACAAGCTAAATGT	O-shaped lattice
Cut Tile	O-Strand143	CGCAAGCCAGGACGAGGTGCGATGCGGCTCAGAATGAAGACA	O-shaped lattice
Cut Tile	O-Strand173	CGTCCTGGCTTGCGCAAACACGATAATCAGCACGAACGGAGA	O-shaped lattice
Cut Tile	O-Strand147	CGCCCAGCACGCGCCCTCAGTGCAAAGTGGGAGGCGCTATCA	O-shaped lattice
Cut Tile	O-Strand177	GCGCGTGCTGGGCGTGCGGATATCAACATCCTCTATGCGGTG	O-shaped lattice

## Sheet: Origami 22H Square Core Staples
Strand and sequence lists for SST rectangle_Core tiles
Strand type	Strand name	Sequence	Used in
Core staple	Bri-T1R02C5-tt	GATACATTTCGCTTTTTTGACCCTGTAAT tt	Square
Core staple	Bri-T1R04C4-tt	AATATAATGCTGTATTTTTTTGTGAGAAAGGCCGG tt	Square
Core staple	Bri-T1R07C2-tt	TGGATAGCAAGCCCGATTTTTAATCGTAAACGCCAT tt	Square
Core staple	Bri-T1R08C2-tt	AGTTTTGCCAGAGGGGGTTTTGCCTTCCTGTAGCCAGCT tt	Square
Core staple	Bri-T1R12C1-tt	AGGACAGATGATTTTTTCACCAGTAGC tt	Square
Core staple	Bri-T1R14C2-tt	TGCCACTACTTTTTTTGCCACCCTC tt	Square
Core staple	Bri-T1R15C3-tt	GCTGAGGAATGACAACAACCATTTTTTCATACATGGCTTTTAAGCGCA tt	Square
Core staple	Bri-T1R18C4-tt	AAAGGAACAACTATTTTCTCAAGAGAAGGA tt	Square
Core staple	Bri-T1R19C5-tt	TGTCGTCTCAGCCCTCATATTTTTTTCGCCACCCTCAGGTGTATC tt	Square
Core staple	Bri-T2R02C5-tt	ACCGTACTCAGGTTTTTGATCTAAAGTTT tt	Square
Core staple	Bri-T2R04C4-tt	AAGTATTAAGAGGCTTTTTTTGCGAATAATAATTT tt	Square
Core staple	Bri-T2R07C2-tt	AGAACCGCATTTACCGTTTTACCGATATATACGTAA tt	Square
Core staple	Bri-T2R08C2-tt	CACCACCGGAACCGCCTCTTTACCTAAAACGAAAGAGGC tt	Square
Core staple	Bri-T2R10C0-tt	GGAATTAGAGCTTTTTTTTCAGACCAGGCGCGTTGGGAAGATTTTTTTTCCAGGCAAAGC tt	Square
Core staple	Bri-T2R12C1-tt	ATTAAGACTCCTTTTTAATATACAGTA tt	Square
Core staple	Bri-T2R14C2-tt	AACTGAACATTTTTTTTGAATAACC tt	Square
Core staple	Bri-T2R15C3-tt	TTCCAGAGCTACAATTTTATCTTTTTTATCCAATCGCAAGAGTTGGGT tt	Square
Core staple	Bri-T2R18C4-tt	TCATCGTAGGAATTTTTAGCCTGTTTAGTA tt	Square
Core staple	Bri-T2R19C5-tt	TAATCGGCCATCCTAATTTTTTTTTTTTTTCGAGCCAACAACGCC tt	Square
Core staple	Bri-T3R02C5-tt	AACATGTAATTTTTTTTGAAACCAATCAA tt	Square
Core staple	Bri-T3R04C4-tt	CGGAATCATAATTATTTTTTTCGCCCAATAGCAAG tt	Square
Core staple	Bri-T3R07C2-tt	TTGCTTCTTATATGTATTTTACGCTAACGGAGAATT tt	Square
Core staple	Bri-T3R08C2-tt	AAACAGTACATAAATCAATTTAGTCAGAGGGTAATTGAG tt	Square
Core staple	Bri-T3R12C1-tt	GACAACTCGTATTTTTTCCTGTGTGAA tt	Square
Core staple	Bri-T3R14C2-tt	GCCACGCTGTTTTTTTACCAGTGAG tt	Square
Core staple	Bri-T3R15C3-tt	AAGAATACATTCTGGCCAACATTTTTTCCACTATTAAAGAAATAGGGT tt	Square
Core staple	Bri-T3R18C4-tt	CGGCCTTGCTGGTTTTTGAGCTTGACGGGG tt	Square
Core staple	Bri-T3R19C5-tt	CTGTCCATTTTTATAATCATTTTTTTCTTAATGCGCCCACGCTGC tt	Square
Core staple	Bri-T4R02C5-tt	GCGTAACCACCATTTTTGAGTAAAAGAGT tt	Square
Core staple	Bri-T4R04C4-tt	CCTAAAGGGAGCCCTTTTTTTGAACAATATTACCG tt	Square
Core staple	Bri-T4R07C2-tt	ACGGGCAAGTTCCAGTTTTTTCTGACCTGCAACAGT tt	Square
Core staple	Bri-T4R08C2-tt	ATTGGGCGCCAGGGTGGTTTTGCAAATGAAAAATCTAAA tt	Square
Core staple	Bri-T4R10C0-tt	AATCATGGTCATTTTTTTTTTTGCCCGAACTCAGGTTTAACTTTTTTTTCAGTATGTTAG tt	Square
Core staple	Bri-T4R12C1-tt	CCGCTTCTGGTTTTTTCGTTAATAAAA tt	Square
Core staple	Bri-T4R14C2-tt	CAAAAATAATTTTTTTTGTTTAGAC tt	Square
Core staple	Bri-T4R15C3-tt	ATGTCAAGGAGCAAACAAGAGTTTTTTTCGCGTTTTAATTCAAAAAGA tt	Square
Core staple	Bri-T4R18C4-tt	TGTAGGTAAAGATTTTTTGTTTTAAATATG tt	Square
Core staple	Bri-T4R19C5-tt	ACTTTTGCATCGGTTGTACTTTTTTTAACCTGTTTAGGACCATTA tt	Square
Core staple	Reg-T1R01C6-tt	TCATTTGCTAATAGTAGTAGCATT tt	Square
Core staple	Reg-T1R03C5-tt	CAACTAAAGTACGGTGGGATGGCT tt	Square
Core staple	Reg-T1R03C6-tt	TTTCATTGAGTAGATTTAGTTTCTATATTT tt	Square
Core staple	Reg-T1R04C5-tt	TAGAGCTTCAGACCGGAAGCAAACCTATTATA tt	Square
Core staple	Reg-T1R05C6-tt	GTCAGGAAGAGGTCATTTTTGCTCTGGAAG tt	Square
Core staple	Reg-T1R06C3-tt	TTAAGAGGGTCCAATACTGCGGATAGCGAG tt	Square
Core staple	Reg-T1R06C5-tt	GTCAGAAGATTGAATCCCCCTCAACCTCGTTT tt	Square
Core staple	Reg-T1R07C4-tt	AAATATTCCAAAGCGGATTGCATCGAGCTTCAAAGCGAACAATTGCTG tt	Square
Core staple	Reg-T1R07C6-tt	AACAGTTAGGTCTTTACCCTGATCCAACAG tt	Square
Core staple	Reg-T1R08C3-tt	AGGCTTTTCAGGTAGAAAGATTCAATTACC tt	Square
Core staple	Reg-T1R08C5-tt	ACCAGACGGAATACCACATTCAACGAGATGGT tt	Square
Core staple	Reg-T1R09C1-tt	CGAACTAAATTATACCAGTCAGGACATAGGCTGGCTGACCTTTGAAAG tt	Square
Core staple	Reg-T1R09C4-tt	AGATTTAGACGATAAAAACCAAAAATCGTCAT tt	Square
Core staple	Reg-T1R09C6-tt	ATACATACAACACTATCATAACATGCTTTA tt	Square
Core staple	Reg-T1R10C3-tt	TTATGCGATTGACAAGAACCGGAGGTCAAT tt	Square
Core staple	Reg-T1R10C5-tt	TTAATTTCCAACGTAACAAAGCTGTCCATGTT tt	Square
Core staple	Reg-T1R11C2-tt	GAGTAATCTTTTAAGAACTGGCTCCGGAACAACATTATTAGCAAAAGA tt	Square
Core staple	Reg-T1R11C4-tt	ACCCAAATAACTTTAATCATTGTGATCAGTTG tt	Square
Core staple	Reg-T1R11C6-tt	GTGAATATAGTAAATTGGGCTTTAATGCAG tt	Square
Core staple	Reg-T1R12C3-tt	CATAAGGGACACTAAAACACTCACATTAAACGGGTAAAATTCGGTC tt	Square
Core staple	Reg-T1R12C5-tt	ACTTAGCCATTATACCAAGCGCGAGAGGACTA tt	Square
Core staple	Reg-T1R13C2-tt	AAAAGAATAACCGAACTGACCAACTTCATCAA tt	Square
Core staple	Reg-T1R13C4-tt	CCCCAGCGGGAACGAGGCGCAGACTATTCATT tt	Square
Core staple	Reg-T1R13C6-tt	ACAACGGAAATCCGCGACCTGCCTCATTCA tt	Square
Core staple	Reg-T1R14C5-tt	AAGACTTTGGCCGCTTTTGCGGGATTAAACAG tt	Square
Core staple	Reg-T1R15C4-tt	GAGTTAAATTCATGAGGAAGTTTCTCTTTGAC tt	Square
Core staple	Reg-T1R15C6-tt	CTCAGCAGGCTACAGAGGCTTTAACAAAGT tt	Square
Core staple	Reg-T1R16C5-tt	CTTGATACTGAAAATCTCCAAAAAAGCGGAGTGAGAATAG tt	Square
Core staple	Reg-T1R17C4-tt	TTTCACGTCGATAGTTGCGCCGACCTTGCAGG tt	Square
Core staple	Reg-T1R17C6-tt	CAAAAGGTTCGAGGTGAATTTCTCGTCACC tt	Square
Core staple	Reg-T1R19C6-tt	GTTAGTAACTTTCAACAGTTTCAAAGGCTC tt	Square
Core staple	Reg-T1R21C5-tt	CCATGTACCGTAACACTGTAGCATTCCACAGATTCCAGAC tt	Square
Core staple	Reg-T2R01C6-tt	ACCCTCATTCAGGGATAGCAAGCC tt	Square
Core staple	Reg-T2R03C5-tt	TTAGGATTAGCGGGGTGGAACCTA tt	Square
Core staple	Reg-T2R03C6-tt	GTACCAGGTATAGCCCGGAATAGAACCGCC tt	Square
Core staple	Reg-T2R04C5-tt	TTATTCTGACTGGTAATAAGTTTTAACAAATA tt	Square
Core staple	Reg-T2R05C6-tt	CAGTGCCCCCCCTGCCTATTTCTTTGCTCA tt	Square
Core staple	Reg-T2R06C3-tt	GTCTCTGACACCCTCAGAGCCACATCAAAA tt	Square
Core staple	Reg-T2R06C5-tt	AATCCTCAACCAGAACCACCACCAGCCCCCTT tt	Square
Core staple	Reg-T2R07C4-tt	GAGCCGCCTTAAAGCCAGAATGGAGATGATACAGGAGTGTAAACATGA tt	Square
Core staple	Reg-T2R07C6-tt	GCCAGCAGCCTTGATATTCACAAACGGGGT tt	Square
Core staple	Reg-T2R08C3-tt	TCACCGGAAACGTCACCAATGAATTATTCA tt	Square
Core staple	Reg-T2R08C5-tt	ATTAGCGTCCGTAATCAGTAGCGAATTGAGGG tt	Square
Core staple	Reg-T2R09C1-tt	ACCATTACCGACTTGAGCCATTTGCAAACGTAGAAAATACCTGGCATG tt	Square
Core staple	Reg-T2R09C4-tt	TAGCAGCATTGCCATCTTTTCATACACCCTCA tt	Square
Core staple	Reg-T2R09C6-tt	AGTTTGCGCATTTTCGGTCATAGAGCCGCC tt	Square
Core staple	Reg-T2R10C3-tt	TTAAAGGTACATATAAAAGAAACAAACGCA tt	Square
Core staple	Reg-T2R10C5-tt	AGGGAAGGATAAGTTTATTTTGTCAGCCGAAC tt	Square
Core staple	Reg-T2R11C2-tt	AGGTGGCAGAATTATCACCGTCACCATTAGCAAGGCCGGAACCAGAGC tt	Square
Core staple	Reg-T2R11C4-tt	ACCACGGATAAATATTGACGGAAAACCATCGA tt	Square
Core staple	Reg-T2R11C6-tt	TAGAAAAGGCGACATTCAACCGCAGAATCA tt	Square
Core staple	Reg-T2R12C3-tt	ATAATAACTCAGAGAGATAACCCGAAGCGCATTAGACGGAGCGTCT tt	Square
Core staple	Reg-T2R12C5-tt	AAAGTTACGCCCAATAATAAGAGCAGCCTTTA tt	Square
Core staple	Reg-T2R13C2-tt	CGCTAATAGGAATACCCAAAAGAAATACATAA tt	Square
Core staple	Reg-T2R13C4-tt	TGAGTTAACAGAAGGAAACCGAGGGCAAAGAC tt	Square
Core staple	Reg-T2R13C6-tt	ATGAAATGAAAAGTAAGCAGATACAATCAA tt	Square
Core staple	Reg-T2R14C5-tt	CAGAGAGAACAAAATAAACAGCCATTAAATCA tt	Square
Core staple	Reg-T2R15C4-tt	TGCCAGTTATAACATAAAAACAGGACAAGAAT tt	Square
Core staple	Reg-T2R15C6-tt	ATCCCAAAAAAATGAAAATAGCAAGAAACA tt	Square
Core staple	Reg-T2R16C5-tt	AGATTAGTATATAGAAGGCTTATCCAAGCCGTTTTTATTT tt	Square
Core staple	Reg-T2R17C4-tt	CAAATCAGTGCTATTTTGCACCCAGCCTAATT tt	Square
Core staple	Reg-T2R17C6-tt	TAAGAACGGAGGTTTTGAAGCCTATTATTT tt	Square
Core staple	Reg-T2R19C6-tt	CTTATCACTCATCGAGAACAAGCGGTATTC tt	Square
Core staple	Reg-T2R21C5-tt	AGCTAATGCAGAACGCGAGAAAAATAATATCCTGTCTTTC tt	Square
Core staple	Reg-T3R01C6-tt	AGAATATCAGACGACGACAATAAA tt	Square
Core staple	Reg-T3R03C5-tt	TCATATGCGTTATACAAAGGCGTT tt	Square
Core staple	Reg-T3R03C6-tt	CCAGTATGAATCGCCATATTTAGTAATAAG tt	Square
Core staple	Reg-T3R04C5-tt	AAATAAGAACTTTTTCAAATATATCTGAGAGA tt	Square
Core staple	Reg-T3R05C6-tt	ATTTCATGACCGTGTGATAAATAATTCTTA tt	Square
Core staple	Reg-T3R06C3-tt	TATATAACGTAAATCGTCGCTATATTTGAA tt	Square
Core staple	Reg-T3R06C5-tt	CTACCTTTAGAATCCTTGAAAACAAGAAAACA tt	Square
Core staple	Reg-T3R07C4-tt	TTTCCCTTTTAACCTCCGGCTTAGCAAAGAACGCGAGAAAATAAACAC tt	Square
Core staple	Reg-T3R07C6-tt	GCTTAGAATCAAAATCATAGGTTTTAGTTA tt	Square
Core staple	Reg-T3R08C3-tt	TTACCTTTACAATAACGGATTCGCAAAATT tt	Square
Core staple	Reg-T3R08C5-tt	AAATTAATACCAAGTTACAAAATCCTGAATAA tt	Square
Core staple	Reg-T3R09C1-tt	ACAGTACCGAAATTGCGTAGATTTGTTATTAATTTTAAAAAACAATTC tt	Square
Core staple	Reg-T3R09C4-tt	CTTTGAATTACATTTAACAATTTCTAATTAAT tt	Square
Core staple	Reg-T3R09C6-tt	GCGAATTATGAAACAAACATCATAGCGATA tt	Square
Core staple	Reg-T3R10C3-tt	ATTTGCACCATTTTGCGGAACAAATTTGAG tt	Square
Core staple	Reg-T3R10C5-tt	TGGAAGGGAGCGGAATTATCATCAACTAATAG tt	Square
Core staple	Reg-T3R11C2-tt	AACATTATGTAAAACAGAAATAAATTTTACATCGGGAGAATTTAATGG tt	Square
Core staple	Reg-T3R11C4-tt	CCAGAAGGTTAGAACCTACCATATCCTGATTG tt	Square
Core staple	Reg-T3R11C6-tt	ATTATCAGTTTGGATTATACTTGCGCAGAG tt	Square
Core staple	Reg-T3R12C3-tt	GATTTAGATTGCTGAACCTCAAAGTATTAACACCGCCTGAAAGCGT tt	Square
Core staple	Reg-T3R12C5-tt	ATTAGAGCAATATCTGGTCAGTTGCAGCAGAA tt	Square
Core staple	Reg-T3R13C2-tt	GCATCACCAGTATTAGACTTTACAGTTTGAGT tt	Square
Core staple	Reg-T3R13C4-tt	CCTCAATCCGTCAATAGATAATACAGAAACCA tt	Square
Core staple	Reg-T3R13C6-tt	ACAGTTGTTAGGAGCACTAACATATTCCTG tt	Square
Core staple	Reg-T3R14C5-tt	GATAAAACTTTTTGAATGGCTATTTTCACCAG tt	Square
Core staple	Reg-T3R15C4-tt	AGACAATAAGAGGTGAGGCGGTCATATCAAAC tt	Square
Core staple	Reg-T3R15C6-tt	ATGCGCGTACCGAACGAACCACGCAAATCA tt	Square
Core staple	Reg-T3R16C5-tt	TCACACGATGCAACAGGAAAAACGGAAGAACTCAAACTAT tt	Square
Core staple	Reg-T3R17C4-tt	CCAGCCATCCAGTAATAAAAGGGACGTGGCAC tt	Square
Core staple	Reg-T3R17C6-tt	AATACCTATTTACATTGGCAGAAGTCTTTA tt	Square
Core staple	Reg-T3R19C6-tt	TTAACCGTCACTTGCCTGAGTACTCATGGA tt	Square
Core staple	Reg-T3R21C5-tt	CTAAACAGGAGGCCGATAATCCTGAGAAGTGTCACGCAAA tt	Square
Core staple	Reg-T4R01C6-tt	GCGCGTACTTTCCTCGTTAGAATC tt	Square
Core staple	Reg-T4R03C5-tt	AAAGCCGGCGAACGTGTGCCGTAA tt	Square
Core staple	Reg-T4R03C6-tt	GGAAGGGGGCAAGTGTAGCGGTGCTACAGG tt	Square
Core staple	Reg-T4R04C5-tt	AGCACTAAAAAGGGCGAAAAACCGAAATCCCT tt	Square
Core staple	Reg-T4R05C6-tt	GGCGATGTTTTTGGGGTCGAGGGCGAGAAA tt	Square
Core staple	Reg-T4R06C3-tt	TGAGTGTTCAGCTGATTGCCCTTGCGCGGG tt	Square
Core staple	Reg-T4R06C5-tt	TATAAATCGAGAGTTGCAGCAAGCGTCGTGCC tt	Square
Core staple	Reg-T4R07C4-tt	GGCCCTGAAAAAGAATAGCCCGAGCGTGGACTCCAACGTCATCGGAAC tt	Square
Core staple	Reg-T4R07C6-tt	CTGGTTTGTTCCGAAATCGGCATCTATCAG tt	Square
Core staple	Reg-T4R08C3-tt	GAGAGGCGACAACATACGAGCCGCTGCAGG tt	Square
Core staple	Reg-T4R08C5-tt	AGCTGCATAGCCTGGGGTGCCTAAGTAAAACG tt	Square
Core staple	Reg-T4R09C1-tt	ATTGTTATCCGAGCTCGAATTCGTGCCATTCGCCATTCAGTTCCGGCA tt	Square
Core staple	Reg-T4R09C4-tt	AAGTGTAATAATGAATCGGCCAACCACCGCCT tt	Square
Core staple	Reg-T4R09C6-tt	CTAACTCCCAGTCGGGAAACCTGGTCCACG tt	Square
Core staple	Reg-T4R10C3-tt	TCGACTCTGAAGGGCGATCGGTGCGGCCTC tt	Square
Core staple	Reg-T4R10C5-tt	ACGGCCAGTACGCCAGCTGGCGAACATCTGCC tt	Square
Core staple	Reg-T4R11C2-tt	ACTGTTGGAGAGGATCCCCGGGTACCGCTCACAATTCCACGTTTGCGT tt	Square
Core staple	Reg-T4R11C4-tt	TTCGCTATTGCCAAGCTTGCATGCGAAGCATA tt	Square
Core staple	Reg-T4R11C6-tt	GTGCTGCCCCAGTCACGACGTTTGAGTGAG tt	Square
Core staple	Reg-T4R12C3-tt	AGGAAGATCATTAAATGTGAGCGTTTTTAACCAATAGGAAACTAGC tt	Square
Core staple	Reg-T4R12C5-tt	AGTTTGAGATTCTCCGTGGGAACAATTCGCAT tt	Square
Core staple	Reg-T4R13C2-tt	TTCATCAACGCACTCCAGCCAGCTGCTGCGCA tt	Square
Core staple	Reg-T4R13C4-tt	CCCGTCGGGGGACGACGACAGTATCGGGCCTC tt	Square
Core staple	Reg-T4R13C6-tt	ATTGACCCGCATCGTAACCGTGAGGGGGAT tt	Square
Core staple	Reg-T4R14C5-tt	TAAATTTTTGATAATCAGAAAAGCACAAAGGC tt	Square
Core staple	Reg-T4R15C4-tt	ACCCCGGTTGTTAAATCAGCTCATAGTAACAA tt	Square
Core staple	Reg-T4R15C6-tt	CAGGAAGTAATATTTTGTTAAAAACGGCGG tt	Square
Core staple	Reg-T4R16C5-tt	TATCAGGTAAATCACCATCAATATCAATGCCTGAGTAATG tt	Square
Core staple	Reg-T4R17C4-tt	AGACAGTCCATTGCCTGAGAGTCTTCATATGT tt	Square
Core staple	Reg-T4R17C6-tt	ACCGTTCATTTTTGAGAGATCTCCCAAAAA tt	Square
Core staple	Reg-T4R19C6-tt	CCTTTATCATATATTTTAAATGGATATTCA tt	Square
Core staple	Reg-T4R21C5-tt	AATCATACAGGCAAGGCAGAGCATAAAGCTAAGGGAGAAG tt	Square

## Sheet: Origami 22H Square Edge Staples
Strand and sequence lists for SST rectangle_Core tiles
Strand type	Strand name	Sequence	Used in
Edge staples	SquEd-pT(6+3)-T1R00	TTTTTTGGTGGCATCAATTCTAGGGCGCGAGCTGAAAATTT	Square
Edge staples	SquEd-pT(6+3)-T1R02	TTTTTTTCCCAATTCTGCGAACCCATATAACAGTTGATTTT	Square
Edge staples	SquEd-pT(6+3)-T1R04	TTTTTTATTGCTCCTTTTGATATTAGAGAGTACCTTTATTT	Square
Edge staples	SquEd-pT(6+3)-T1R06	TTTTTTCCATAAATCAAAAATCCAGAAAACGAGAATGATTT	Square
Edge staples	SquEd-pT(6+3)-T1R08	TTTTTTCGAGGCATAGTAAGAGACGCCAAAAGGAATTATTT	Square
Edge staples	SquEd-pT(6+3)-T1R10	TTTTTTGAAACACCAGAACGAGAGGCTTGCCCTGACGATTT	Square
Edge staples	SquEd-pT(6+3)-T1R12	TTTTTTCTGATAAATTGTGTCGAGATTTGTATCATCGCTTT	Square
Edge staples	SquEd-pT(6+3)-T1R14	TTTTTTGAACGAGGGTAGCAACGCGAAAGACAGCATCGTTT	Square
Edge staples	SquEd-pT(6+3)-T1R16	TTTTTTGGTTTATCAGCTTGCTAGCCTTTAATTGTATCTTT	Square
Edge staples	SquEd-pT(6+3)-T1R18	TTTTTTGGGATTTTGCTAAACAAATGAATTTTCTGTATTTT	Square
Edge staples	SquEd-pT(6+3)-T1R20	TTTTTTACAAACTACAACGCCTGAGTTTCGTCACCAGTTTT	Square
Edge staples	SquEd-pT(6+3)-T2R00	TTTTTTAGCCACCACCCTCATTGAACCGCCACCCTCAGTTT	Square
Edge staples	SquEd-pT(6+3)-T2R02	TTTTTTGAGAGGGTTGATATAAGCGGATAAGTGCCGTCTTT	Square
Edge staples	SquEd-pT(6+3)-T2R04	TTTTTTGTATAAACAGTTAATGTTGAGTAACAGTGCCCTTT	Square
Edge staples	SquEd-pT(6+3)-T2R06	TTTTTTGCAGGTCAGACGATTGTTGACAGGAGGTTGAGTTT	Square
Edge staples	SquEd-pT(6+3)-T2R08	TTTTTTTAGCGCGTTTTCATCGCTTTAGCGTCAGACTGTTT	Square
Edge staples	SquEd-pT(6+3)-T2R10	TTTTTTGCGCCAAAGACAAAAGTTCATATGGTTTACCATTT	Square
Edge staples	SquEd-pT(6+3)-T2R12	TTTTTTCCGAAGCCCTTTTTAAAGCAATAGCTATCTTATTT	Square
Edge staples	SquEd-pT(6+3)-T2R14	TTTTTTTTTTTTGTTTAACGTCTCCAAATAAGAAACGATTT	Square
Edge staples	SquEd-pT(6+3)-T2R16	TTTTTTAACCTCCCGACTTGCGGCGAGGCGTTTTAGCGTTT	Square
Edge staples	SquEd-pT(6+3)-T2R18	TTTTTTTAAACCAAGTACCGCATTCCAAGAACGGGTATTTT	Square
Edge staples	SquEd-pT(6+3)-T2R20	TTTTTTAGATAAGTCCTGAACACCTGTTTATCAACAATTTT	Square
Edge staples	SquEd-pT(6+3)-T3R00	TTTTTTGTAAAGTAATTCTGTCAAAGTACCGACAAAAGTTT	Square
Edge staples	SquEd-pT(6+3)-T3R02	TTTTTTAGTAGGGCTTAATTGAAAAGCCAACGCTCAACTTT	Square
Edge staples	SquEd-pT(6+3)-T3R04	TTTTTTAATGGTTTGAAATACCCTTCTGACCTAAATTTTTT	Square
Edge staples	SquEd-pT(6+3)-T3R06	TTTTTTAGTCAATAGTGAATTTTTAAGACGCTGAGAAGTTT	Square
Edge staples	SquEd-pT(6+3)-T3R08	TTTTTTTGAGCAAAAGAAGATGATTCATTTCAATTACCTTT	Square
Edge staples	SquEd-pT(6+3)-T3R10	TTTTTTCAATATAATCCTGATTGATGATGGCAATTCATTTT	Square
Edge staples	SquEd-pT(6+3)-T3R12	TTTTTTGTTATCTAAAATATCTAAAGGAATTGAGGAAGTTT	Square
Edge staples	SquEd-pT(6+3)-T3R14	TTTTTTACATCGCCATTAAAAAAACTGATAGCCCTAAATTT	Square
Edge staples	SquEd-pT(6+3)-T3R16	TTTTTTTCGTCTGAAATGGATTACATTTTGACGCTCAATTT	Square
Edge staples	SquEd-pT(6+3)-T3R18	TTTTTTTTGATTAGTAATAACATTGTAGCAATACTTCTTTT	Square
Edge staples	SquEd-pT(6+3)-T3R20	TTTTTTAGGAACGGTACGCCAGTAAAGGGATTTTAGACTTT	Square
Edge staples	SquEd-pT(6+3)-T4R00	TTTTTTGAGCACGTATAACGTGCTATGGTTGCTTTGACTTT	Square
Edge staples	SquEd-pT(6+3)-T4R02	TTTTTTCGGGCGCTAGGGCGCTAAGAAAGCGAAAGGAGTTT	Square
Edge staples	SquEd-pT(6+3)-T4R04	TTTTTTATCACCCAAATCAAGTGCCCACTACGTGAACCTTT	Square
Edge staples	SquEd-pT(6+3)-T4R06	TTTTTTATCCTGTTTGATGGTGGCCCCAGCAGGCGAAATTT	Square
Edge staples	SquEd-pT(6+3)-T4R08	TTTTTTGCTCACTGCCCGCTTTACATTAATTGCGTTGCTTT	Square
Edge staples	SquEd-pT(6+3)-T4R10	TTTTTTGTAACGCCAGGGTTTTAAGGCGATTAAGTTGGTTT	Square
Edge staples	SquEd-pT(6+3)-T4R12	TTTTTTCGTTGGTGTAGATGGGGTAATGGGATAGGTCATTT	Square
Edge staples	SquEd-pT(6+3)-T4R14	TTTTTTTTTAAATTGTAAACGTATTGTATAAGCAAATATTT	Square
Edge staples	SquEd-pT(6+3)-T4R16	TTTTTTGCCGGAGAGGGTAGCTTAGCTGATAAATTAATTTT	Square
Edge staples	SquEd-pT(6+3)-T4R18	TTTTTTAAATTTTTAGAACCCTTTCAACGCAAGGATAATTT	Square
Edge staples	SquEd-pT(6+3)-T4R20	TTTTTTTAAGCAATAAAGCCTCAAAGAATTAGCAAAATTTT	Square
Connective staples	T1-Squ-Edg-T1R02C7_SE	aaCATAATGTttTCCTaTCCCAATTCTGCGAACCCATATAACAGTTGATTAGGA	Unit I
Connective staples	T1-Squ-Edg-T1R04C7_SE	aaGCTTTAGCttGAATaATTGCTCCTTTTGATATTAGAGAGTACCTTTATATTC	Unit I
Connective staples	T1-Squ-Edg-T1R06C7_SE	aaTCTTGCTCttCCTTaCCATAAATCAAAAATCCAGAAAACGAGAATGATAAGG	Unit I
Connective staples	T1-Squ-Edg-T1R08C7_SE	aaCTGTATATttTAAGaCGAGGCATAGTAAGAGACGCCAAAAGGAATTATCTTA	Unit I
Connective staples	T1-Squ-Edg-T1R10C7_SE	aaACATAGGTttGCAAaGAAACACCAGAACGAGAGGCTTGCCCTGACGATTTGC	Unit I
Connective staples	T1-Squ-Edg-T1R12C7_SE	aaCACTCCAAttGCTCaCTGATAAATTGTGTCGAGATTTGTATCATCGCTGAGC	Unit I
Connective staples	T1-Squ-Edg-T1R14C7_SE	aaTTTGCACGttTCTCaGAACGAGGGTAGCAACGCGAAAGACAGCATCGTGAGA	Unit I
Connective staples	T1-Squ-Edg-T1R16C7_SE	aaTCAGCTCGttTATAaGGTTTATCAGCTTGCTAGCCTTTAATTGTATCTTATA	Unit I
Connective staples	T1-Squ-Edg-T1R18C7_SE	aaAACGCACCttGCGTaGGGATTTTGCTAAACAAATGAATTTTCTGTATTACGC	Unit II
Connective staples	H1-Squ-Edg-T1R02C7-SE	AGCCGCACGCCGTCTAaTCCCAATTCTGCGAACCCATATAACAGTTGATTTAGA	Unit II
Connective staples	H1-Squ-Edg-T1R04C7-SE	CGACAGGGACCGTATCaATTGCTCCTTTTGATATTAGAGAGTACCTTTATGATA	Unit II
Connective staples	H1-Squ-Edg-T1R06C7-SE	CAAGCCAGGACGGAAAaCCATAAATCAAAAATCCAGAAAACGAGAATGATTTTC	Unit II
Connective staples	H1-Squ-Edg-T1R08C7-SE	CCCAGCACGCGCATTCaCGAGGCATAGTAAGAGACGCCAAAAGGAATTATGAAT	Unit II
Connective staples	H1-Squ-Edg-T1R10C7-SE	GGCACCGACGCGAGAGaGAAACACCAGAACGAGAGGCTTGCCCTGACGATCTCT	Unit II
Connective staples	H1-Squ-Edg-T1R12C7-SE	CACAGGCCAACGGAAGaCTGATAAATTGTGTCGAGATTTGTATCATCGCTCTTC	Unit II
Connective staples	H1-Squ-Edg-T1R14C7-SE	CCAGCGACCCGCCATGaGAACGAGGGTAGCAACGCGAAAGACAGCATCGTCATG	Unit II
Connective staples	H1-Squ-Edg-T1R16C7-SE	CGACCCGACCGCCGACaGGTTTATCAGCTTGCTAGCCTTTAATTGTATCTGTCG	Unit II
Connective staples	H1-Squ-Edg-T1R18C7-SE	CGACCGGCACGCAACAaGGGATTTTGCTAAACAAATGAATTTTCTGTATTTGTT	Unit II
Connective staples	H2-Squ-Edg-T2R02C-SE	CACGAAAGCCCGttTACTaGAGAGGGTTGATATAAGCGGATAAGTGCCGTCTAGTA	Unit II
Connective staples	H2-Squ-Edg-T2R04C-SE	CAACCGACACCGttATTGaGTATAAACAGTTAATGTTGAGTAACAGTGCCCTCAAT	Unit II
Connective staples	H2-Squ-Edg-T2R06C-SE	GCACGCGACGCGttCTGCaGCAGGTCAGACGATTGTTGACAGGAGGTTGAGTGCAG	Unit II
Connective staples	H2-Squ-Edg-T2R08C-SE	CCCACGGCAGGCttGACCaTAGCGCGTTTTCATCGCTTTAGCGTCAGACTGTGGTC	Unit II
Connective staples	H2-Squ-Edg-T2R10C-SE	GACGCCCACGCGttTTTGaGCGCCAAAGACAAAAGTTCATATGGTTTACCATCAAA	Unit II
Connective staples	H2-Squ-Edg-T2R12C-SE	CAGCCAAGCGCGttACCCaCCGAAGCCCTTTTTAAAGCAATAGCTATCTTATGGGT	Unit II
Connective staples	H2-Squ-Edg-T2R14C-SE	GCGACCGCCACGttTGCGaTTTTTTGTTTAACGTCTCCAAATAAGAAACGATCGCA	Unit II
Connective staples	H2-Squ-Edg-T2R16C-SE	CCGAGCACAGCGttGTGTaAACCTCCCGACTTGCGGCGAGGCGTTTTAGCGTACAC	Unit II
Connective staples	H2-Squ-Edg-T2R18C-SE	CGCAGCGCACGCttGACTaTAAACCAAGTACCGCATTCCAAGAACGGGTATTAGTC	Unit II
Connective staples	H3-Squ-Edg-T3R02C-SE	aaACATTATGttTACTaAGTAGGGCTTAATTGAAAAGCCAACGCTCAACTAGTA	Unit II
Connective staples	H3-Squ-Edg-T3R04C-SE	aaGCTAAAGCttATTGaAATGGTTTGAAATACCCTTCTGACCTAAATTTTCAAT	Unit II
Connective staples	H3-Squ-Edg-T3R06C-SE	aaGAGCAAGAttCTGCaAGTCAATAGTGAATTTTTAAGACGCTGAGAAGTGCAG	Unit II
Connective staples	H3-Squ-Edg-T3R08C-SE	aaATATACAGttGACCaTGAGCAAAAGAAGATGATTCATTTCAATTACCTGGTC	Unit II
Connective staples	H3-Squ-Edg-T3R10C-SE	aaACCTATGTttTTTGaCAATATAATCCTGATTGATGATGGCAATTCATTCAAA	Unit II
Connective staples	H3-Squ-Edg-T3R12C-SE	aaTTGGAGTGttACCCaGTTATCTAAAATATCTAAAGGAATTGAGGAAGTGGGT	Unit II
Connective staples	H3-Squ-Edg-T3R14C-SE	aaCGTGCAAAttTGCGaACATCGCCATTAAAAAAACTGATAGCCCTAAATCGCA	Unit II
Connective staples	H3-Squ-Edg-T3R16C-SE	aaCGAGCTGAttGTGTaTCGTCTGAAATGGATTACATTTTGACGCTCAATACAC	Unit II
Connective staples	H3-Squ-Edg-T3R18C-SE	aaGGTGCGTTttGACTaTTGATTAGTAATAACATTGTAGCAATACTTCTTAGTC	Unit II
Connective staples	U3-Squ-Edg-T3R02C7-SE	CGGCGTGCGGCTAGCGaAGTAGGGCTTAATTGAAAAGCCAACGCTCAACTCGCT	Unit III
Connective staples	U3-Squ-Edg-T3R04C7-SE	CGGTCCCTGTCGACGGaAATGGTTTGAAATACCCTTCTGACCTAAATTTTCCGT	Unit III
Connective staples	U3-Squ-Edg-T3R06C7-SE	CGTCCTGGCTTGGAATaAGTCAATAGTGAATTTTTAAGACGCTGAGAAGTATTC	Unit III
Connective staples	U3-Squ-Edg-T3R08C7-SE	GCGCGTGCTGGGTGCCaTGAGCAAAAGAAGATGATTCATTTCAATTACCTGGCA	Unit III
Connective staples	U3-Squ-Edg-T3R10C7-SE	CGCGTCGGTGCCGTGTaCAATATAATCCTGATTGATGATGGCAATTCATTACAC	Unit III
Connective staples	U3-Squ-Edg-T3R12C7-SE	CGTTGGCCTGTGATCTaGTTATCTAAAATATCTAAAGGAATTGAGGAAGTAGAT	Unit III
Connective staples	U3-Squ-Edg-T3R14C7-SE	GCGGGTCGCTGGGCATaACATCGCCATTAAAAAAACTGATAGCCCTAAATATGC	Unit III
Connective staples	U3-Squ-Edg-T3R16C7-SE	GCGGTCGGGTCGAGATaTCGTCTGAAATGGATTACATTTTGACGCTCAATATCT	Unit III
Connective staples	U3-Squ-Edg-T3R18C7-SE	GCGTGCCGGTCGGGAAaTTGATTAGTAATAACATTGTAGCAATACTTCTTTTCC	Unit III
Connective staples	U4-Squ-Edg-T4R02C7-HL-corr	CGGGCTTTCGTGaacattCACGAAAGCCCGAGCGaCGGGCGCTAGGGCGCTAAGAAAGCGAAAGGAGTCGCT	Unit III
Connective staples	U4-Squ-Edg-T4R04C7-HL-corr	CGGTGTCGGTTGaacattCAACCGACACCGACGGaATCACCCAAATCAAGTGCCCACTACGTGAACCTCCGT	Unit III
Connective staples	U4-Squ-Edg-T4R06C7-HL-corr	CGCGTCGCGTGCaacattGCACGCGACGCGGAATaATCCTGTTTGATGGTGGCCCCAGCAGGCGAAATATTC	Unit III
Connective staples	U4-Squ-Edg-T4R08C7-HL-corr	GCCTGCCGTGGGaacattCCCACGGCAGGCTGCCaGCTCACTGCCCGCTTTACATTAATTGCGTTGCTGGCA	Unit III
Connective staples	U4-Squ-Edg-T4R10C7-HL-corr	CGCGTGGGCGTCaacattGACGCCCACGCGGTGTaGTAACGCCAGGGTTTTAAGGCGATTAAGTTGGTACAC	Unit III
Connective staples	U4-Squ-Edg-T4R12C7-HL-corr	CGCGCTTGGCTGaacattCAGCCAAGCGCGATCTaCGTTGGTGTAGATGGGGTAATGGGATAGGTCATAGAT	Unit III
Connective staples	U4-Squ-Edg-T4R14C7-HL-corr	CGTGGCGGTCGCaacattGCGACCGCCACGGCATaTTTAAATTGTAAACGTATTGTATAAGCAAATATATGC	Unit III
Connective staples	U4-Squ-Edg-T4R16C7-HL-corr	CGCTGTGCTCGGaacattCCGAGCACAGCGAGATaGCCGGAGAGGGTAGCTTAGCTGATAAATTAATTATCT	Unit III
Connective staples	U4-Squ-Edg-T4R18C7-HL-corr	GCGTGCGCTGCGaacattCGCAGCGCACGCGGAAaAAATTTTTAGAACCCTTTCAACGCAAGGATAATTTCC	Unit III
Connective staples	T1-tet-SE4L-T1R02	aaTGTGGCttCCTATAAATGTTCCCAATTCTGCGAACCCATATAACAGTTGATACATTTATAGG	Unit I
Connective staples	T1-tet-SE4L-T1R06	aaCGGTGGttTCTAGCTGCTGCCATAAATCAAAAATCCAGAAAACGAGAATGACAGCAGCTAGA	Unit I
Connective staples	T1-tet-SE4L-T1R10	aaAAAGGCttAGCGGACAATCGAAACACCAGAACGAGAGGCTTGCCCTGACGAGATTGTCCGCT	Unit I
Connective staples	T1-tet-SE4L-T1R14	aaGCGGCCttCCCAGATGTTGGAACGAGGGTAGCAACGCGAAAGACAGCATCGCAACATCTGGG	Unit I
Connective staples	T1-tet-SE4L-T1R18	aaCTTAGTttGTGTGACGCCGGGGATTTTGCTAAACAAATGAATTTTCTGTATCGGCGTCACAC	Unit I
Connective staples	H3-tet-SE4L-T3R02	AAACTAAGTTGAGTAAGATCCAGTAGGGCTTAATTGAAAAGCCAACGCTCAACGGATCTTACTC	Unit II
Connective staples	H3-tet-SE4L-T3R06	AAGGCCGCTTTTATGGGTATAAGTCAATAGTGAATTTTTAAGACGCTGAGAAGTATACCCATAA	Unit II
Connective staples	H3-tet-SE4L-T3R10	AAGCCTTTTTCCAGGCGCTACCAATATAATCCTGATTGATGATGGCAATTCATGTAGCGCCTGG	Unit II
Connective staples	H3-tet-SE4L-T3R14	AACCACCGTTAGGACGTGATAACATCGCCATTAAAAAAACTGATAGCCCTAAATATCACGTCCT	Unit II
Connective staples	H3-tet-SE4L-T3R18	AAGCCACATTGTTACGACCGGTTGATTAGTAATAACATTGTAGCAATACTTCTCCGGTCGTAAC	Unit II
Connective staples	H1-tet-SE3L-T1R02	TGCTCGCTTTCTCCTTGTATTTCCCAATTCTGCGAACCCATATAACAGTTGATAATACAAGGAG	Unit II
Connective staples	H1-tet-SE3L-T1R06	GTCTCTGTTGGCCCGAGAGGCCCATAAATCAAAAATCCAGAAAACGAGAATGAGCCTCTCGGGC	Unit II
Connective staples	H1-tet-SE3L-T1R10	CTCCCTCCTCATCTCTATGCTGAAACACCAGAACGAGAGGCTTGCCCTGACGAAGCATAGAGAT	Unit II
Connective staples	H1-tet-SE3L-T1R14	CTGGTCGTGGAATATCTTAATGAACGAGGGTAGCAACGCGAAAGACAGCATCGATTAAGATATT	Unit II
Connective staples	H1-tet-SE3L-T1R18	CTCGTCGGTTGGAGCATCGCAGGGATTTTGCTAAACAAATGAATTTTCTGTATTGCGATGCTCC	Unit II
Connective staples	U3-tet-SE3L-T3R02	AACCGACGAGAAAGCACCACAAGTAGGGCTTAATTGAAAAGCCAACGCTCAACTGTGGTGCTTT	Unit III
Connective staples	U3-tet-SE3L-T3R06	CCACGACCAGGTTTATCAATAAGTCAATAGTGAATTTTTAAGACGCTGAGAAGTATTGATAAAC	Unit III
Connective staples	U3-tet-SE3L-T3R10	GAGGAGGGAGCCCGTTTGGGACAATATAATCCTGATTGATGATGGCAATTCATTCCCAAACGGG	Unit III
Connective staples	U3-tet-SE3L-T3R14	CAACAGAGACCTCGGGCTTTGACATCGCCATTAAAAAAACTGATAGCCCTAAACAAAGCCCGAG	Unit III
Connective staples	U3-tet-SE3L-T3R18	AAAGCGAGCAAAGTTAAGGAGTTGATTAGTAATAACATTGTAGCAATACTTCTCTCCTTAACTT	Unit III
Connective staples	H2-tet-SE3L-T2R02	AACACGCAAAttCGGTTATTTGAGAGAGGGTTGATATAAGCGGATAAGTGCCGTCTCAAATAACCG	Unit II
Connective staples	H2-tet-SE3L-T2R06	AAGGAGAGGAttCCAACCGTAAAGCAGGTCAGACGATTGTTGACAGGAGGTTGAGTTTACGGTTGG	Unit II
Connective staples	H2-tet-SE3L-T2R10	AACAGGGACAttATACTTTAACTGCGCCAAAGACAAAAGTTCATATGGTTTACCAAGTTAAAGTAT	Unit II
Connective staples	H2-tet-SE3L-T2R14	GAGAGAGCCAttACCAGCGCCACTTTTTTGTTTAACGTCTCCAAATAAGAAACGAGTGGCGCTGGT	Unit II
Connective staples	H2-tet-SE3L-T2R18	CGGCAAGCAGttTCGGCAACTGCTAAACCAAGTACCGCATTCCAAGAACGGGTATGCAGTTGCCGA	Unit II
Connective staples	U2-tet-SE3L-T2R02	CTGCTTGCCGaacattCGGCAAGCAGTTGCCATTGGAGAGAGGGTTGATATAAGCGGATAAGTGCCGTCTCCAATGGCAA	Unit III
Connective staples	U2-tet-SE3L-T2R06	TGGCTCTCTCaacattGAGAGAGCCACAGACAGGGTCGCAGGTCAGACGATTGTTGACAGGAGGTTGAGGACCCTGTCTG	Unit III
Connective staples	U2-tet-SE3L-T2R10	TGTCCCTGTTaacattAACAGGGACAAGTGTCGATTTGCGCCAAAGACAAAAGTTCATATGGTTTACCAAAATCGACACT	Unit III
Connective staples	U2-tet-SE3L-T2R14	TCCTCTCCTTaacattAAGGAGAGGATCCCATAACAGTTTTTTGTTTAACGTCTCCAAATAAGAAACGACTGTTATGGGA	Unit III
Connective staples	U2-tet-SE3L-T2R18	TTTGCGTGTTaacattAACACGCAAACAAGTCCGTGGTAAACCAAGTACCGCATTCCAAGAACGGGTATCCACGGACTTG	Unit III
Connective staples	T2-tet-SE3L-T2R02	AACAAAGACAttTACTAGGATGCGAGAGGGTTGATATAAGCGGATAAGTGCCGTCGCATCCTAGTA	Unit I
Connective staples	T2-tet-SE3L-T2R06	AAGAGGGCCAttCTGGTACTCATGCAGGTCAGACGATTGTTGACAGGAGGTTGAGATGAGTACCAG	Unit I
Connective staples	T2-tet-SE3L-T2R10	AAAGGACCACttTTTGCGGGTGTGCGCCAAAGACAAAAGTTCATATGGTTTACCAACACCCGCAAA	Unit I
Connective staples	T2-tet-SE3L-T2R14	CAAACAGCAAttCCTGGATAGCGTTTTTTGTTTAACGTCTCCAAATAAGAAACGACGCTATCCAGG	Unit I
Connective staples	T2-tet-SE3L-T2R18	GGACAGACACttACGCGCAAAGATAAACCAAGTACCGCATTCCAAGAACGGGTATTCTTTGCGCGT	Unit I
Connective staples	K2-tet-SE3L-T4R02	GTGTCTGTCCaacattGGACAGACACCTATCCATGGTCGGGCGCTAGGGCGCTAAGAAAGCGAAAGGAGACCATGGATAG	Unit IV
Connective staples	K2-tet-SE3L-T4R06	TTGCTGTTTGaacattCAAACAGCAATGACATCAGGTATCCTGTTTGATGGTGGCCCCAGCAGGCGAAAACCTGATGTCA	Unit IV
Connective staples	K2-tet-SE3L-T4R10	GTGGTCCTTTaacattAAAGGACCACTCCACTACTGTGTAACGCCAGGGTTTTAAGGCGATTAAGTTGGACAGTAGTGGA	Unit IV
Connective staples	K2-tet-SE3L-T4R14	TGGCCCTCTTaacattAAGAGGGCCACTCCGATATTGTTTAAATTGTAAACGTATTGTATAAGCAAATACAATATCGGAG	Unit IV
Connective staples	K2-tet-SE3L-T4R18	TGTCTTTGTTaacattAACAAAGACAAACTCTCAAGGAAATTTTTAGAACCCTTTCAACGCAAGGATAACCTTGAGAGTT	Unit IV
Connective staples	H1-tet-SE4L-T1R02_ctrl	aaAGTCGTttCTCCTTGTATTTCCCAATTCTGCGAACCCATATAACAGTTGATAATACAAGGAG	Unit I
Connective staples	H1-tet-SE4L-T1R06_ctrl	aaATCTACttGCCCGAGAGGCCCATAAATCAAAAATCCAGAAAACGAGAATGAGCCTCTCGGGC	Unit I
Connective staples	H1-tet-SE4L-T1R10_ctrl	aaGTTGGCttATCTCTATGCTGAAACACCAGAACGAGAGGCTTGCCCTGACGAAGCATAGAGAT	Unit I
Connective staples	H1-tet-SE4L-T1R14_ctrl	aaACGGGAttAATATCTTAATGAACGAGGGTAGCAACGCGAAAGACAGCATCGATTAAGATATT	Unit I
Connective staples	H1-tet-SE4L-T1R18_ctrl	aaAGCGTGttTTTACATTAGGGGGATTTTGCTAAACAAATGAATTTTCTGTATCCTAATGTAAA	Unit I
Connective staples	U3-tet-SE4L-T3R02_ctrl	AACACGCTTTGGAGCATCGCAAGTAGGGCTTAATTGAAAAGCCAACGCTCAACTGCGATGCTCC	Unit III
Connective staples	U3-tet-SE4L-T3R06_ctrl	AATCCCGTTTGTTTATCAATAAGTCAATAGTGAATTTTTAAGACGCTGAGAAGTATTGATAAAC	Unit III
Connective staples	U3-tet-SE4L-T3R10_ctrl	AAGCCAACTTCCCGTTTGGGACAATATAATCCTGATTGATGATGGCAATTCATTCCCAAACGGG	Unit III
Connective staples	U3-tet-SE4L-T3R14_ctrl	AAGTAGATTTCTCGGGCTTTGACATCGCCATTAAAAAAACTGATAGCCCTAAACAAAGCCCGAG	Unit III
Connective staples	U3-tet-SE4L-T3R18_ctrl	AAACGACTTTAAGTTAAGGAGTTGATTAGTAATAACATTGTAGCAATACTTCTCTCCTTAACTT	Unit III
